# Supplementary material for: Tetra­kis(μ2-2-phen­oxy­propionato)-κ3 O,O′:O′;κ3 O:O,O′;κ4 O:O′-bis­[(1,10-phenanthroline-κ2 N,N′)(2-phen­oxy­propionato-κ2 O,O′)lanthanum(III)]
Source: Acta Crystallogr Sect E Struct Rep Online. 2011 Sep 14;67(Pt 10):m1358. doi: 10.1107/S1600536811036117 (PMC3201346; doi:10.1107/S1600536811036117)
Supplement: Supplementary file 2 [file e-67-m1358-Isup2.hkl]

# 
# h,k,l, Fc-squared, Fo-squared, sigma(Fo-squared) and status flag 
# 
data_I
_shelx_title ' j in P2(1)/n                New: P21/c' 
_shelx_refln_list_code          4 
_shelx_F_calc_maximum      386.21 
_exptl_crystal_F_000      1647.74 
_reflns_d_resolution_high  0.8409 
 
loop_ 
 _symmetry_equiv_pos_as_xyz 
 'x, y, z' 
 '-x, y+1/2, -z+1/2' 
 '-x, -y, -z' 
 'x, -y-1/2, z-1/2' 
 
_cell_length_a    11.5474 
_cell_length_b    25.9919 
_cell_length_c    13.9632 
_cell_angle_alpha  90.000 
_cell_angle_beta  119.961 
_cell_angle_gamma  90.000 
 
_shelx_F_squared_multiplier     1.000 
 
loop_ 
 _refln_index_h 
 _refln_index_k 
 _refln_index_l 
 _refln_F_squared_calc 
 _refln_F_squared_meas 
 _refln_F_squared_sigma 
 _refln_observed_status 
   1   0   0    88100.78    87470.45   1181.00 o 
   2   0   0     2028.47     2143.57     33.72 o 
   3   0   0     4571.68     4693.32     62.77 o 
   4   0   0       99.10      117.94      8.43 o 
   5   0   0      171.92      161.68     13.76 o 
   6   0   0     3082.91     3221.08     49.01 o 
   7   0   0      137.87      126.09     15.42 o 
   8   0   0     2403.76     2419.69     65.74 o 
   9   0   0     2769.18     2818.52    170.77 o 
  10   0   0     5831.86     5671.08    201.33 o 
  11   0   0     4924.42     4903.97    142.36 o 
   1   1   0       32.47        0.16      2.27 o 
   2   1   0      822.93      915.41     14.47 o 
   3   1   0      669.98      664.49     11.30 o 
   4   1   0      693.71      706.11     13.19 o 
   5   1   0      453.15      416.70     10.52 o 
   6   1   0      320.43      321.64     10.45 o 
   7   1   0      509.48      560.89     19.15 o 
   8   1   0        8.14        0.00     12.65 o 
   9   1   0        5.96        0.00     14.27 o 
  10   1   0      118.47       52.68     20.22 o 
  11   1   0        9.48        0.00     20.49 o 
   0   2   0   149160.05   120759.93  12925.99 o 
   1   2   0    47651.57    48173.40    449.96 o 
   2   2   0    36485.23    36949.07    398.43 o 
   3   2   0     3706.74     3832.21     42.18 o 
   4   2   0     5287.05     5023.57     49.43 o 
   5   2   0       28.62       24.20      4.86 o 
   6   2   0     2410.57     2518.19     28.35 o 
   7   2   0      172.09      117.18     11.36 o 
   8   2   0     2285.22     2203.86     48.02 o 
   9   2   0     3833.90     3906.61     72.31 o 
  10   2   0     4737.16     4924.24     97.07 o 
  11   2   0     4337.98     4226.98    131.82 o 
   1   3   0     7036.70     6978.68     69.35 o 
   2   3   0      481.24      467.52      8.81 o 
   3   3   0     1965.67     2075.86     28.25 o 
   4   3   0     1385.10     1493.47     21.24 o 
   5   3   0       34.23       32.80      5.10 o 
   6   3   0     2563.78     2678.51     32.07 o 
   7   3   0      568.58      676.60     22.92 o 
   8   3   0       13.03        8.72     12.21 o 
   9   3   0       14.17        0.00     13.88 o 
  10   3   0      400.41      374.88     47.97 o 
  11   3   0       81.06       49.16     22.13 o 
   0   4   0     2959.15     3388.36    105.80 o 
   1   4   0    15072.55    15996.50    165.09 o 
   2   4   0    29751.94    29900.17    302.50 o 
   3   4   0     1916.39     1719.38     27.67 o 
   4   4   0     4886.44     4979.67     59.69 o 
   5   4   0      605.42      602.48     12.30 o 
   6   4   0     1346.21     1589.71     32.55 o 
   7   4   0     1205.48     1299.61     31.51 o 
   8   4   0     1460.94     1432.86     38.92 o 
   9   4   0     5144.30     5115.18    132.49 o 
  10   4   0     4500.84     4527.47    102.55 o 
  11   4   0     2988.35     2990.85     75.63 o 
   1   5   0     3487.68     3466.57     43.06 o 
   2   5   0      982.52     1023.13     17.77 o 
   3   5   0     2796.02     2859.88     33.71 o 
   4   5   0       27.42       17.28      6.25 o 
   5   5   0       15.57       19.52      5.33 o 
   6   5   0     1080.63     1083.83     32.80 o 
   7   5   0      243.18      257.77     16.91 o 
   8   5   0      137.45      147.90     17.27 o 
   9   5   0      164.32      103.59     18.92 o 
  10   5   0      243.90      246.82     31.32 o 
  11   5   0        2.97        0.00     31.31 o 
   0   6   0     6312.04     5945.63     96.69 o 
   1   6   0    20680.68    20760.70    231.12 o 
   2   6   0    17605.75    17543.49    196.62 o 
   3   6   0     9740.81     9259.75     94.02 o 
   4   6   0     4833.87     4822.35     60.29 o 
   5   6   0       65.05       33.78      6.68 o 
   6   6   0      412.91      454.07     18.59 o 
   7   6   0     1957.38     1923.78     40.44 o 
   8   6   0     2473.33     2551.14     50.44 o 
   9   6   0     3296.75     3294.46     66.92 o 
  10   6   0     3068.59     3014.72     66.98 o 
  11   6   0     2874.44     2946.27     75.60 o 
   1   7   0      532.74      573.04     25.10 o 
   2   7   0       28.46       30.24      6.71 o 
   3   7   0     1747.62     1801.15     28.28 o 
   4   7   0     2252.73     2158.17     30.16 o 
   5   7   0      476.12      480.39     13.69 o 
   6   7   0     1120.99     1185.59     26.44 o 
   7   7   0     1066.62     1014.06     29.88 o 
   8   7   0      317.38      350.98     21.55 o 
   9   7   0      908.48      925.89     44.64 o 
  10   7   0        3.30       22.30     16.88 o 
  11   7   0       21.88       39.08     21.93 o 
   0   8   0    14164.32    13652.04    222.91 o 
   1   8   0    11927.34    11571.67    135.77 o 
   2   8   0    16041.73    15939.14    169.71 o 
   3   8   0    32841.38    33625.13    313.50 o 
   4   8   0     4157.12     4002.60     42.18 o 
   5   8   0      582.40      541.94     18.05 o 
   6   8   0      122.17      123.82     11.92 o 
   7   8   0     2334.32     2281.63     46.75 o 
   8   8   0     2777.60     2731.58     56.75 o 
   9   8   0     4026.97     4016.68     78.67 o 
  10   8   0     1447.15     1497.73     58.36 o 
  11   8   0     2761.14     2863.06     69.43 o 
   1   9   0     4031.51     4190.93     53.38 o 
   2   9   0     4738.29     5016.21     54.69 o 
   3   9   0      871.97      907.76     18.29 o 
   4   9   0      181.79      175.96      7.55 o 
   5   9   0      640.45      621.83     16.29 o 
   6   9   0     3438.77     3469.85     62.58 o 
   7   9   0     2304.66     2217.25     38.44 o 
   8   9   0        2.09        4.46     13.04 o 
   9   9   0      254.18      220.70     23.72 o 
  10   9   0      706.88      760.41     36.93 o 
  11   9   0       16.74       11.82     18.98 o 
   0  10   0    13675.65    13734.82    166.99 o 
   1  10   0    19802.31    19239.91    162.72 o 
   2  10   0    38820.45    39203.64    340.31 o 
   3  10   0    14954.14    15466.22    163.40 o 
   4  10   0      225.68      195.73      9.20 o 
   5  10   0     1264.28     1312.37     28.38 o 
   6  10   0        1.59        4.03      9.36 o 
   7  10   0      380.22      373.09     18.63 o 
   8  10   0     4873.30     4968.04     89.90 o 
   9  10   0     7908.11     8063.54    127.93 o 
  10  10   0     1670.74     1844.32     54.06 o 
  11  10   0     2469.38     2410.45     64.82 o 
   1  11   0      144.81      117.16      7.13 o 
   2  11   0      326.84      378.65     12.85 o 
   3  11   0     1658.93     1839.92     24.62 o 
   4  11   0      576.50      577.60     14.24 o 
   5  11   0      742.82      664.88     17.24 o 
   6  11   0     3152.01     3143.10     54.47 o 
   7  11   0       48.67       44.00     11.97 o 
   8  11   0      204.70      235.39     21.48 o 
   9  11   0      823.04      887.80     38.60 o 
  10  11   0      279.97      291.62     27.75 o 
  11  11   0        3.91       29.46     21.15 o 
   0  12   0    41382.81    41319.56    523.71 o 
   1  12   0    25628.33    24816.99    197.58 o 
   2  12   0     9710.27     9013.04     91.14 o 
   3  12   0     8839.13     8669.91     70.96 o 
   4  12   0      518.18      460.98     12.03 o 
   5  12   0      240.82      235.04     10.31 o 
   6  12   0      211.91      218.12     17.18 o 
   7  12   0     1134.14     1179.29     32.96 o 
   8  12   0     4715.05     4780.43     82.31 o 
   9  12   0     6032.96     5968.98    105.89 o 
  10  12   0     3170.50     3233.49     75.90 o 
   1  13   0      332.21      408.45     14.16 o 
   2  13   0     2100.15     2210.40     30.23 o 
   3  13   0        2.59        4.24      4.78 o 
   4  13   0     1067.32     1026.47     18.17 o 
   5  13   0      301.04      311.36     13.26 o 
   6  13   0      804.90      833.00     28.78 o 
   7  13   0       30.18       29.78     13.00 o 
   8  13   0       10.59       17.92     11.66 o 
   9  13   0      212.25      231.89     25.92 o 
  10  13   0       29.67       68.05     21.17 o 
   0  14   0    25726.53    25484.48    302.69 o 
   1  14   0    27881.35    27581.54    209.71 o 
   2  14   0    11715.77    11687.07     92.01 o 
   3  14   0     7476.52     7622.72     62.85 o 
   4  14   0       75.27       67.40      7.34 o 
   5  14   0        5.03        0.56      9.06 o 
   6  14   0       19.20       14.60      9.44 o 
   7  14   0     1370.58     1286.93     45.74 o 
   8  14   0     1662.45     1727.72     42.08 o 
   9  14   0     3001.04     3232.86     69.22 o 
  10  14   0     2687.48     2831.72     71.75 o 
   1  15   0      453.95      497.57     15.05 o 
   2  15   0        2.14        0.91      5.23 o 
   3  15   0      426.71      499.92     15.55 o 
   4  15   0      675.93      685.96     16.38 o 
   5  15   0     2461.17     2541.80     38.30 o 
   6  15   0     1020.40     1011.83     25.64 o 
   7  15   0        9.87        9.53     13.16 o 
   8  15   0       58.23       62.39     15.63 o 
   9  15   0       11.96       19.20     17.68 o 
  10  15   0        1.00       22.91     20.52 o 
   0  16   0    10524.96    10093.36    123.24 o 
   1  16   0    13860.56    13330.17    110.50 o 
   2  16   0     9297.08     9231.18     77.59 o 
   3  16   0     4264.67     4286.10     44.54 o 
   4  16   0     2462.64     2471.14     34.76 o 
   5  16   0        3.96        0.00      8.83 o 
   6  16   0     1244.58     1189.99     34.65 o 
   7  16   0      249.05      252.77     21.93 o 
   8  16   0     1055.85     1117.70     37.01 o 
   9  16   0     1660.52     1723.80     56.27 o 
  10  16   0     1330.51     1341.82     52.46 o 
   1  17   0     1681.56     1823.60     24.29 o 
   2  17   0      328.48      297.44     13.23 o 
   3  17   0        3.80        5.24      7.14 o 
   4  17   0       94.51       98.07     10.16 o 
   5  17   0     2013.47     2027.39     35.67 o 
   6  17   0     1149.91     1179.96     25.97 o 
   7  17   0      219.63      197.83     26.80 o 
   8  17   0      530.04      484.10     41.08 o 
   9  17   0      136.75      121.41     28.15 o 
   0  18   0     6170.91     6132.61     85.85 o 
   1  18   0     5197.33     5090.27     48.73 o 
   2  18   0     5319.24     5333.77     50.65 o 
   3  18   0     4256.77     4254.12     46.18 o 
   4  18   0      989.30      987.38     24.42 o 
   5  18   0      299.41      289.09     16.77 o 
   6  18   0      204.16      163.62     13.30 o 
   7  18   0     1129.74     1105.40     38.86 o 
   8  18   0     1729.02     1791.58     57.40 o 
   9  18   0     1512.39     1584.02     43.08 o 
   1  19   0      254.74      224.17     11.01 o 
   2  19   0      406.25      414.55     16.15 o 
   3  19   0      515.87      509.51     17.15 o 
   4  19   0      723.37      703.55     20.03 o 
   5  19   0     1893.34     1828.99     35.46 o 
   6  19   0      539.22      505.67     19.73 o 
   7  19   0      685.41      691.40     31.41 o 
   8  19   0      439.46      434.77     29.67 o 
   9  19   0       24.35       40.25     17.23 o 
   0  20   0     3789.95     3507.08     65.71 o 
   1  20   0     2667.33     2583.45     32.81 o 
   2  20   0     2355.39     2370.78     33.56 o 
   3  20   0     4583.09     4586.89     52.34 o 
   4  20   0     1866.60     1771.24     32.80 o 
   5  20   0      296.27      272.27     19.26 o 
   6  20   0      128.40      114.70     15.00 o 
   7  20   0      785.41      767.55     33.53 o 
   8  20   0      820.26      759.21     37.82 o 
   9  20   0     1595.74     1531.84     46.35 o 
   1  21   0      178.31      208.24     12.18 o 
   2  21   0       26.54       33.12      9.83 o 
   3  21   0     1811.76     1871.15     34.16 o 
   4  21   0      483.59      561.86     20.96 o 
   5  21   0      672.62      675.01     28.04 o 
   6  21   0      604.19      581.70     27.65 o 
   7  21   0      763.48      789.68     38.36 o 
   8  21   0      117.61      115.44     22.87 o 
   0  22   0     4228.34     4323.36     71.26 o 
   1  22   0     3962.45     3950.46     46.22 o 
   2  22   0     2921.57     2889.81     40.96 o 
   3  22   0     3660.90     3613.46     50.30 o 
   4  22   0     2825.51     2816.47     44.02 o 
   5  22   0      189.29      130.86     16.01 o 
   6  22   0      329.39      322.24     29.53 o 
   7  22   0      248.72      238.79     18.73 o 
   8  22   0      542.64      498.65     36.09 o 
   1  23   0        2.83       43.26     10.32 o 
   2  23   0       13.62       35.91     11.10 o 
   3  23   0      836.61      832.66     26.42 o 
   4  23   0      182.72      242.23     18.28 o 
   5  23   0      224.18      223.37     16.51 o 
   6  23   0      183.66      178.05     23.64 o 
   7  23   0      309.10      291.59     21.93 o 
   0  24   0     5280.19     5357.13     92.06 o 
   1  24   0     5143.80     5162.91     60.29 o 
   2  24   0     3088.44     3096.53     51.31 o 
   3  24   0     2565.26     2672.72     48.13 o 
   4  24   0     1231.15     1193.87     32.62 o 
   5  24   0      114.88       90.76     13.98 o 
   6  24   0       32.13       15.10     14.93 o 
   7  24   0      383.90      352.72     29.55 o 
   1  25   0        1.93       63.31     12.18 o 
   2  25   0       14.66       23.28     14.06 o 
   3  25   0     2407.13     2246.83     44.55 o 
   4  25   0      404.36      425.89     22.78 o 
   5  25   0       96.67       96.68     14.77 o 
   6  25   0      237.37      153.98     21.71 o 
   0  26   0     4138.68     4078.97     86.77 o 
   1  26   0     1958.62     2032.17     42.32 o 
   2  26   0     2139.82     2130.48     64.46 o 
   3  26   0     1865.82     2007.69     44.86 o 
   4  26   0      259.89      237.19     19.65 o 
   5  26   0       18.26        0.00     12.10 o 
   6  26   0       36.13       11.73     17.26 o 
   1  27   0        0.47       28.78     15.47 o 
   2  27   0      269.35      300.65     24.18 o 
   3  27   0      555.06      576.27     31.39 o 
   4  27   0      418.03      409.95     24.07 o 
   5  27   0      209.79      191.96     22.40 o 
   0  28   0     2870.62     3038.70     81.28 o 
   1  28   0     1750.69     1795.45     49.65 o 
   2  28   0     1240.97     1230.76     51.95 o 
   3  28   0      463.59      477.84     36.46 o 
   4  28   0      166.14      228.10     25.00 o 
   5  28   0        4.36        0.00     16.10 o 
   1  29   0       36.20       96.95     21.45 o 
   2  29   0      534.26      592.22     33.02 o 
   3  29   0      339.42      296.36     28.26 o 
   4  29   0      478.57      477.59     29.29 o 
   0  30   0     1287.71     1401.90    129.48 o 
   1  30   0     1425.71     1383.49     46.50 o 
   2  30   0      958.29     1080.04     41.85 o 
 -12   1   1      895.80      956.74     46.74 o 
 -11   1   1     2846.40     2861.68     73.64 o 
 -10   1   1      607.56      594.35     32.92 o 
  -9   1   1      367.92      425.53     27.41 o 
  -8   1   1      815.45      774.84     28.69 o 
  -7   1   1     1261.11     1128.29     23.99 o 
  -6   1   1    16090.58    16586.03    126.51 o 
  -5   1   1    15783.37    16227.33    140.71 o 
  -4   1   1    10517.01    10100.05     89.68 o 
  -3   1   1     7419.49     7103.63     63.85 o 
  -2   1   1     9758.10    10229.05     88.74 o 
  -1   1   1    67599.45    65778.28    824.25 o 
   0   1   1     3644.93     3993.33    118.22 o 
   1   1   1       96.60       48.39      6.43 o 
   2   1   1      442.61      415.68      9.48 o 
   3   1   1        8.50        0.00      4.80 o 
   4   1   1    16520.18    16817.54    145.14 o 
   5   1   1    18537.31    19328.70    150.59 o 
   6   1   1     8966.66     9081.81     86.62 o 
   7   1   1     7955.53     8009.41     95.80 o 
   8   1   1     9117.34     8975.43    125.53 o 
   9   1   1     4719.10     4805.76     89.77 o 
  10   1   1     2950.80     2852.97     67.16 o 
  11   1   1      492.07      576.83     38.38 o 
 -12   2   1        0.27        0.00     20.41 o 
 -11   2   1       41.69       25.58     19.44 o 
 -10   2   1       46.24       31.96     16.48 o 
  -9   2   1        5.79        0.00     11.78 o 
  -8   2   1       68.19       45.50     12.70 o 
  -7   2   1        9.03        0.68      8.38 o 
  -6   2   1     5848.09     6042.71     52.89 o 
  -5   2   1      119.59       90.02      6.17 o 
  -4   2   1      312.91      296.21      9.72 o 
  -3   2   1     4653.46     4550.84     48.77 o 
  -2   2   1     2248.47     2198.92     27.95 o 
  -1   2   1     1324.45     1424.26     19.90 o 
   0   2   1     1239.11     1121.42     14.29 o 
   1   2   1     5030.77     5345.48    150.10 o 
   2   2   1     2529.19     2817.35     35.21 o 
   3   2   1      327.39      255.46      9.77 o 
   4   2   1      964.58      950.67     15.74 o 
   5   2   1     1496.99     1327.54     18.29 o 
   6   2   1       44.40       65.43      8.59 o 
   7   2   1       32.04       24.33     10.70 o 
   8   2   1       68.92       45.88     25.62 o 
   9   2   1       75.67       33.18     22.05 o 
  10   2   1        5.00        0.00     16.11 o 
  11   2   1       13.40        0.15     17.02 o 
 -12   3   1     1144.85     1027.19     48.21 o 
 -11   3   1      459.07      455.37     33.75 o 
 -10   3   1      558.19      583.45     33.70 o 
  -9   3   1        8.77        0.00     12.12 o 
  -8   3   1     1531.05     1529.97     40.31 o 
  -7   3   1     4384.46     4387.94     66.43 o 
  -6   3   1    11915.87    12269.55     95.36 o 
  -5   3   1    24829.14    25063.71    212.66 o 
  -4   3   1    18429.66    18690.30    178.14 o 
  -3   3   1     1787.20     1741.16     25.59 o 
  -2   3   1    68773.48    68745.98    692.04 o 
  -1   3   1    34369.21    34738.24    378.66 o 
   0   3   1    10439.59    10192.99    105.29 o 
   1   3   1    44906.27    42819.51   1044.53 o 
   2   3   1      834.48      992.57     18.83 o 
   3   3   1       14.09       51.79     14.07 o 
   4   3   1    13160.75    13857.96    128.77 o 
   5   3   1    23437.27    24463.04    196.52 o 
   6   3   1    16022.48    15432.42    145.95 o 
   7   3   1     9313.75     9446.29    119.02 o 
   8   3   1     6045.53     5880.42     91.55 o 
   9   3   1     4091.13     3963.03     72.72 o 
  10   3   1     1856.99     1775.35     52.21 o 
  11   3   1      594.67      571.54     34.27 o 
 -12   4   1       16.42       31.56     21.77 o 
 -11   4   1        7.14        0.00     16.96 o 
 -10   4   1      309.64      290.71     25.12 o 
  -9   4   1       34.43       16.58     12.96 o 
  -8   4   1      334.94      308.85     21.45 o 
  -7   4   1      937.81      961.04     27.78 o 
  -6   4   1      119.72      132.12      8.38 o 
  -5   4   1     4037.36     4336.61     65.10 o 
  -4   4   1      321.43      275.98     10.94 o 
  -3   4   1     2209.73     2183.82     33.51 o 
  -2   4   1      419.03      344.41      9.45 o 
  -1   4   1     2432.50     2403.51     33.44 o 
   0   4   1       23.48        8.71      3.04 o 
   1   4   1       54.07       18.89      5.23 o 
   2   4   1    10690.30    10754.90    115.19 o 
   3   4   1      514.92      531.20     11.32 o 
   4   4   1       26.54       23.48      5.50 o 
   5   4   1     1281.21     1518.91     21.47 o 
   6   4   1     1020.61     1059.24     26.00 o 
   7   4   1       75.67       93.53     13.44 o 
   8   4   1      407.36      359.78     22.16 o 
   9   4   1      355.65      340.65     31.45 o 
  10   4   1      253.70      232.23     34.14 o 
  11   4   1        0.15        0.00     17.99 o 
 -12   5   1     1438.54     1492.69     56.72 o 
 -11   5   1      761.87      757.27     40.43 o 
 -10   5   1      317.08      275.27     24.70 o 
  -9   5   1       85.18       69.03     18.32 o 
  -8   5   1     2000.69     2033.86     52.88 o 
  -7   5   1     7308.17     7394.17     88.17 o 
  -6   5   1    12115.06    12169.49    114.20 o 
  -5   5   1    23400.53    24025.25    200.50 o 
  -4   5   1    33695.70    34835.30    374.70 o 
  -3   5   1    24075.91    23904.02    264.41 o 
  -2   5   1    30519.28    29843.84    303.91 o 
  -1   5   1    89982.56    88760.20    875.19 o 
   0   5   1    13264.83    13159.12    138.50 o 
   1   5   1     1032.77     1040.22     19.25 o 
   2   5   1       82.62       71.76      6.46 o 
   3   5   1     3900.22     4093.21     51.32 o 
   4   5   1     8713.62     8918.47     92.92 o 
   5   5   1    12775.96    12894.67    110.57 o 
   6   5   1    13323.51    13316.38    146.44 o 
   7   5   1    10091.73    10406.01    130.66 o 
   8   5   1     5121.60     5290.50     86.13 o 
   9   5   1     2966.44     2982.41     61.99 o 
  10   5   1     2586.35     2623.88     60.35 o 
  11   5   1      896.45      900.62     41.84 o 
 -12   6   1       96.83      133.12     26.52 o 
 -11   6   1       82.69       41.88     20.52 o 
 -10   6   1      149.19      133.22     20.44 o 
  -9   6   1        8.59        2.31     13.01 o 
  -8   6   1      246.29      209.42     17.87 o 
  -7   6   1     1067.23     1109.23     25.94 o 
  -6   6   1      586.45      600.77     15.46 o 
  -5   6   1       42.50       41.75      5.60 o 
  -4   6   1      602.75      604.73     12.02 o 
  -3   6   1      830.70      850.83     17.33 o 
  -2   6   1     3136.32     3010.89     40.44 o 
  -1   6   1    20951.95    20553.47    385.11 o 
   0   6   1      724.26      775.74     15.05 o 
   1   6   1     4132.52     4131.45     58.54 o 
   2   6   1      398.96      357.73     11.42 o 
   3   6   1       11.74        0.00      5.04 o 
   4   6   1      290.76      301.22     10.25 o 
   5   6   1      298.41      260.67     11.43 o 
   6   6   1      422.53      492.28     22.16 o 
   7   6   1        0.07       12.46     13.13 o 
   8   6   1        1.63        0.94     18.34 o 
   9   6   1       22.33        0.00     21.29 o 
  10   6   1      110.34       96.14     19.76 o 
  11   6   1        0.86       21.35     19.04 o 
 -11   7   1     1645.96     1660.03     51.69 o 
 -10   7   1      510.83      467.59     30.01 o 
  -9   7   1       34.64       32.83     14.56 o 
  -8   7   1      643.75      696.73     31.32 o 
  -7   7   1     6243.29     6290.94     79.89 o 
  -6   7   1    11838.41    11584.05    108.78 o 
  -5   7   1    24808.26    25226.39    198.52 o 
  -4   7   1    32560.95    32708.23    287.10 o 
  -3   7   1    43469.89    43416.06    401.65 o 
  -2   7   1    13851.07    13655.69    145.98 o 
  -1   7   1      360.33      444.94     13.10 o 
   0   7   1     7957.34     7775.55     97.09 o 
   1   7   1     1510.34     1571.98     29.77 o 
   2   7   1      145.52      152.79     12.56 o 
   3   7   1      787.80      808.22     20.99 o 
   4   7   1     7945.35     7745.73     73.30 o 
   5   7   1    11851.05    11845.00    122.41 o 
   6   7   1    13109.92    13393.11    176.16 o 
   7   7   1    12056.68    11850.14    147.88 o 
   8   7   1     5447.32     5521.42     84.11 o 
   9   7   1     1799.30     1740.53     46.76 o 
  10   7   1     3353.20     3362.62    116.57 o 
  11   7   1     1300.68     1223.25     48.51 o 
 -11   8   1      156.96      151.46     23.67 o 
 -10   8   1       17.50       25.95     16.93 o 
  -9   8   1       74.01       76.07     17.22 o 
  -8   8   1      218.66      257.26     16.31 o 
  -7   8   1      661.88      662.24     22.10 o 
  -6   8   1      547.34      599.92     14.00 o 
  -5   8   1     1554.44     1723.81     20.76 o 
  -4   8   1     3187.98     3382.72     39.64 o 
  -3   8   1      492.04      546.45     14.60 o 
  -2   8   1     6375.85     6582.51     67.67 o 
  -1   8   1      118.33      150.68      8.64 o 
   0   8   1      889.60      937.09     34.89 o 
   1   8   1       14.21        4.19      6.99 o 
   2   8   1      113.59       91.30      8.02 o 
   3   8   1      180.92      186.48     12.93 o 
   4   8   1      626.64      653.20     14.79 o 
   5   8   1       15.90       19.11      7.60 o 
   6   8   1       54.27       84.95     13.93 o 
   7   8   1       28.12       37.31     14.24 o 
   8   8   1        6.44       47.76     14.05 o 
   9   8   1      346.13      327.64     25.46 o 
  10   8   1       15.76       38.14     20.23 o 
  11   8   1      135.47      186.69     24.47 o 
 -11   9   1      779.50      803.98     40.41 o 
 -10   9   1     1511.49     1547.64     57.07 o 
  -9   9   1      274.79      197.43     33.08 o 
  -8   9   1      266.36      282.82     18.91 o 
  -7   9   1     3584.40     3427.19     53.64 o 
  -6   9   1     8285.84     8085.76     75.59 o 
  -5   9   1    16914.33    16947.73    128.06 o 
  -4   9   1    17141.14    16937.22    131.74 o 
  -3   9   1    31460.82    31897.91    251.30 o 
  -2   9   1    27932.08    27624.05    232.34 o 
  -1   9   1     6637.37     6197.42     62.01 o 
   0   9   1     3052.10     2932.95     40.77 o 
   1   9   1    11940.26    12355.76    135.21 o 
   2   9   1     1434.98     1573.65     26.22 o 
   3   9   1    20930.79    21741.59    206.97 o 
   4   9   1     4560.71     4465.19     51.55 o 
   5   9   1     7831.13     7753.15     91.08 o 
   6   9   1    11711.60    11600.53    159.14 o 
   7   9   1     5342.73     5199.09     87.90 o 
   8   9   1     6617.75     6479.44     97.01 o 
   9   9   1     2403.53     2492.58     72.31 o 
  10   9   1     2096.32     2049.86     55.55 o 
 -11  10   1      115.81       95.87     22.89 o 
 -10  10   1       46.97       49.56     23.28 o 
  -9  10   1        1.13        0.00     13.96 o 
  -8  10   1       16.87        0.00     10.25 o 
  -7  10   1     1106.05     1132.59     29.65 o 
  -6  10   1       75.82       50.12      7.22 o 
  -5  10   1     3118.73     3232.56     34.40 o 
  -4  10   1     4773.68     4955.18     43.25 o 
  -3  10   1        0.56        0.00      4.57 o 
  -2  10   1     2936.40     3216.91     36.55 o 
  -1  10   1     3540.11     3700.24     38.71 o 
   0  10   1      980.80      999.73     23.03 o 
   1  10   1       27.17       59.29      6.78 o 
   2  10   1       11.27        0.00      5.70 o 
   3  10   1      487.14      534.10     13.35 o 
   4  10   1     1814.02     1920.26     31.73 o 
   5  10   1      284.04      337.55     15.45 o 
   6  10   1      660.52      670.27     28.34 o 
   7  10   1       24.56       24.09     19.44 o 
   8  10   1       78.08       88.51     16.50 o 
   9  10   1      291.13      230.71     23.88 o 
  10  10   1      264.82      267.01     30.11 o 
 -11  11   1      396.30      377.39     32.34 o 
 -10  11   1      593.71      569.82     40.27 o 
  -9  11   1        0.33        0.00     14.97 o 
  -8  11   1      520.65      540.18     23.11 o 
  -7  11   1     2548.77     2533.82     46.48 o 
  -6  11   1     3015.59     3078.06     40.43 o 
  -5  11   1    11742.59    12250.08     91.99 o 
  -4  11   1    16620.21    16616.68    119.98 o 
  -3  11   1    14784.84    13956.69    106.87 o 
  -2  11   1    25936.56    25466.70    193.52 o 
  -1  11   1    10338.55    10201.21     84.38 o 
   0  11   1     2721.60     2512.12     31.89 o 
   1  11   1    13028.17    13092.53    123.74 o 
   2  11   1      501.82      499.58     19.93 o 
   3  11   1     5573.29     5685.45     58.17 o 
   4  11   1     3630.18     3407.13     42.24 o 
   5  11   1     5631.60     5409.12     76.75 o 
   6  11   1     2412.54     2420.26     60.74 o 
   7  11   1     7263.49     7449.08    124.33 o 
   8  11   1     5385.09     5361.30     87.32 o 
   9  11   1     1873.24     1883.56     59.32 o 
  10  11   1     1917.95     1915.14     55.22 o 
 -11  12   1      153.27      161.88     26.26 o 
 -10  12   1      305.96      278.28     28.36 o 
  -9  12   1      165.64      154.21     16.48 o 
  -8  12   1       23.56        3.14     11.75 o 
  -7  12   1     1702.12     1704.37     33.78 o 
  -6  12   1      126.67      137.76     10.78 o 
  -5  12   1       92.41       76.06      9.53 o 
  -4  12   1      146.43      219.61      8.49 o 
  -3  12   1        3.41        0.00      5.27 o 
  -2  12   1      114.41       95.03      7.20 o 
  -1  12   1     5206.24     5368.00     50.61 o 
   0  12   1     2799.23     2981.72     33.55 o 
   1  12   1      109.90      126.02      8.71 o 
   2  12   1      413.62      487.11     13.36 o 
   3  12   1       12.71       16.15      5.95 o 
   4  12   1     1347.20     1450.54     20.77 o 
   5  12   1      113.34      108.49     13.92 o 
   6  12   1      253.19      226.99     17.45 o 
   7  12   1      590.76      672.25     32.51 o 
   8  12   1      191.58      209.09     31.58 o 
   9  12   1       78.38       36.91     18.07 o 
  10  12   1      635.71      638.88     36.71 o 
 -11  13   1      285.82      309.41     31.27 o 
 -10  13   1      244.63      241.02     27.41 o 
  -9  13   1      479.62      463.30     22.88 o 
  -8  13   1        8.40        5.30     11.82 o 
  -7  13   1     1786.92     1833.79     36.52 o 
  -6  13   1     9033.14     8846.27     91.55 o 
  -5  13   1     3126.60     3060.53     37.43 o 
  -4  13   1    18365.41    18401.54    138.26 o 
  -3  13   1     8511.66     8175.47     66.76 o 
  -2  13   1    10648.31    10135.77     93.36 o 
  -1  13   1    16267.82    15920.38    132.99 o 
   0  13   1     1254.71     1058.38     18.41 o 
   1  13   1     1826.93     2017.49     27.24 o 
   2  13   1      915.94     1085.99     19.15 o 
   3  13   1        5.67        2.68      5.28 o 
   4  13   1     4124.98     4002.64     45.50 o 
   5  13   1     1587.52     1609.86     37.29 o 
   6  13   1     2983.08     2848.55     52.37 o 
   7  13   1    15787.26    16004.64    219.68 o 
   8  13   1     4609.40     4632.12     89.77 o 
   9  13   1     2473.90     2471.59     91.15 o 
  10  13   1     1331.29     1321.54     49.05 o 
 -10  14   1      315.42      355.80     31.02 o 
  -9  14   1       51.23       48.59     14.41 o 
  -8  14   1     1048.51     1032.60     32.78 o 
  -7  14   1      530.51      539.67     21.62 o 
  -6  14   1       27.53       49.64     10.33 o 
  -5  14   1        4.74        0.00      6.74 o 
  -4  14   1      627.41      656.69     19.52 o 
  -3  14   1        2.07        7.60      5.69 o 
  -2  14   1      454.23      545.65     14.82 o 
  -1  14   1     2061.39     2268.54     28.83 o 
   0  14   1     4710.89     4688.89     46.44 o 
   1  14   1      470.72      456.46     13.28 o 
   2  14   1      218.37      192.77      9.93 o 
   3  14   1      392.01      384.50     12.19 o 
   4  14   1      803.54      746.47     18.06 o 
   5  14   1      410.27      442.36     29.49 o 
   6  14   1      238.26      270.40     28.78 o 
   7  14   1      246.82      350.45     26.48 o 
   8  14   1        7.91       37.88     19.02 o 
   9  14   1      134.09      127.25     22.91 o 
  10  14   1      163.73      195.62     26.13 o 
 -10  15   1      408.19      379.96     32.80 o 
  -9  15   1       40.45       11.46     13.98 o 
  -8  15   1      235.20      224.75     19.36 o 
  -7  15   1     1391.94     1417.45     30.64 o 
  -6  15   1     7186.11     7265.57     80.71 o 
  -5  15   1     5207.39     5195.15     54.79 o 
  -4  15   1     9121.50     9050.29     71.13 o 
  -3  15   1    11777.81    11685.26     93.72 o 
  -2  15   1     9782.07     9546.64     86.34 o 
  -1  15   1     3859.21     3721.62     39.10 o 
   0  15   1     2550.03     2302.54     29.11 o 
   1  15   1     2646.73     2565.40     27.83 o 
   2  15   1      867.54      818.05     25.00 o 
   3  15   1      624.69      612.11     14.62 o 
   4  15   1     2134.38     2108.27     31.81 o 
   5  15   1     4210.42     4190.29     55.11 o 
   6  15   1     3802.14     3676.07     64.75 o 
   7  15   1    11942.10    11817.41    170.89 o 
   8  15   1     6421.50     6388.22    114.10 o 
   9  15   1     3082.33     3022.64     72.15 o 
 -10  16   1      290.66      236.58     28.74 o 
  -9  16   1       48.44       29.61     15.45 o 
  -8  16   1        4.27        0.00     13.50 o 
  -7  16   1       38.00       34.51     10.22 o 
  -6  16   1     1475.32     1531.59     34.95 o 
  -5  16   1      204.96      229.61     12.79 o 
  -4  16   1      100.95      106.46      8.83 o 
  -3  16   1        0.11        9.59      6.14 o 
  -2  16   1       43.37       18.04      5.87 o 
  -1  16   1       32.75       17.27      6.29 o 
   0  16   1     8431.00     8393.30     78.14 o 
   1  16   1     5136.73     4930.52     47.78 o 
   2  16   1     1964.20     1981.37     28.74 o 
   3  16   1      310.14      330.39     12.58 o 
   4  16   1      232.18      193.75     12.38 o 
   5  16   1     1645.34     1612.52     31.79 o 
   6  16   1      310.39      299.97     21.82 o 
   7  16   1       97.21      124.98     17.35 o 
   8  16   1       11.29       60.91     22.24 o 
   9  16   1      127.79      157.31     25.60 o 
 -10  17   1      160.54      132.40     27.33 o 
  -9  17   1        0.04        0.00     14.46 o 
  -8  17   1      782.97      706.10     32.81 o 
  -7  17   1      902.98      902.07     24.19 o 
  -6  17   1     3628.84     3662.98     57.16 o 
  -5  17   1    10318.70    10368.39     95.68 o 
  -4  17   1     9841.03     9862.21     81.45 o 
  -3  17   1    12213.31    11910.24     99.13 o 
  -2  17   1     8500.00     8097.00     68.54 o 
  -1  17   1     4971.18     4895.96     47.35 o 
   0  17   1     1421.08     1477.97     25.54 o 
   1  17   1        4.74        5.77      6.29 o 
   2  17   1      413.62      422.82     14.05 o 
   3  17   1     1022.78      969.18     20.11 o 
   4  17   1     1174.46     1143.02     25.94 o 
   5  17   1     5337.30     5329.37     62.89 o 
   6  17   1     5485.00     5550.03     88.76 o 
   7  17   1     5457.25     5422.86     87.89 o 
   8  17   1     4085.85     4216.64     99.12 o 
   9  17   1     1900.86     1977.90     60.55 o 
 -10  18   1      176.22      161.13     20.33 o 
  -9  18   1      526.89      536.35     30.79 o 
  -8  18   1       10.87        0.00     15.96 o 
  -7  18   1       27.00        0.69     10.32 o 
  -6  18   1      290.73      314.52     18.26 o 
  -5  18   1      242.99      293.11     14.97 o 
  -4  18   1       32.88       38.63      8.89 o 
  -3  18   1      319.79      347.16     13.75 o 
  -2  18   1      748.51      807.86     19.06 o 
  -1  18   1      673.52      731.90     16.46 o 
   0  18   1     1159.93     1065.74     18.72 o 
   1  18   1     2623.53     2601.60     31.24 o 
   2  18   1      517.44      545.87     16.07 o 
   3  18   1      436.72      423.36     16.03 o 
   4  18   1      611.25      571.28     29.22 o 
   5  18   1       75.05       81.14     13.41 o 
   6  18   1       89.83      108.29     19.70 o 
   7  18   1       12.08       49.03     16.88 o 
   8  18   1        1.84       30.39     15.60 o 
   9  18   1       86.06       48.64     29.84 o 
  -9  19   1       29.76       22.18     17.42 o 
  -8  19   1      187.22      167.53     21.12 o 
  -7  19   1      849.78      882.84     44.81 o 
  -6  19   1     3230.91     3185.70     53.45 o 
  -5  19   1     6589.66     6675.36     70.48 o 
  -4  19   1    11195.69    10965.55     96.73 o 
  -3  19   1    11871.00    11971.79    101.85 o 
  -2  19   1     7650.63     7647.54     69.54 o 
  -1  19   1     4353.43     4365.54     45.10 o 
   0  19   1     1616.91     1540.89     24.02 o 
   1  19   1      278.97      273.32     11.77 o 
   2  19   1        6.82        0.00      7.93 o 
   3  19   1     1495.38     1435.41     26.77 o 
   4  19   1     1878.06     1875.06     35.14 o 
   5  19   1     1786.57     1882.08     34.10 o 
   6  19   1     3836.67     3863.27     73.05 o 
   7  19   1     3816.33     3925.86     99.77 o 
   8  19   1     2066.69     2122.91     53.95 o 
  -9  20   1      391.52      358.24     29.86 o 
  -8  20   1      199.58      210.55     22.66 o 
  -7  20   1      186.18      170.27     17.80 o 
  -6  20   1      138.98      176.00     17.58 o 
  -5  20   1      472.91      484.13     18.63 o 
  -4  20   1      415.46      408.09     18.25 o 
  -3  20   1      412.18      443.48     17.17 o 
  -2  20   1       69.40      112.70      9.77 o 
  -1  20   1      200.25      251.70     13.96 o 
   0  20   1        4.11       12.70      7.49 o 
   1  20   1      234.00      230.91     13.21 o 
   2  20   1     1237.91     1204.66     24.69 o 
   3  20   1      733.82      761.74     21.96 o 
   4  20   1      710.07      720.56     20.27 o 
   5  20   1       24.03        9.57     10.72 o 
   6  20   1      110.68      114.11     18.46 o 
   7  20   1        0.12       32.79     18.14 o 
   8  20   1        7.66       36.43     17.87 o 
  -9  21   1       68.90       50.82     20.34 o 
  -8  21   1      415.35      438.16     28.96 o 
  -7  21   1      494.28      520.79     25.97 o 
  -6  21   1     1197.21     1241.90     46.13 o 
  -5  21   1     5989.83     5954.01     70.06 o 
  -4  21   1     7723.90     7595.76     93.06 o 
  -3  21   1     2281.59     2275.80     36.59 o 
  -2  21   1     4569.28     4519.25     52.70 o 
  -1  21   1     5525.76     5354.48     54.78 o 
   0  21   1      897.18      873.18     19.91 o 
   1  21   1      776.89      725.00     22.02 o 
   2  21   1      194.95      161.44     13.68 o 
   3  21   1      258.16      246.66     14.97 o 
   4  21   1      613.21      601.46     23.41 o 
   5  21   1     2514.59     2421.57     47.95 o 
   6  21   1     2518.23     2597.34     62.37 o 
   7  21   1     2024.08     2060.15     65.58 o 
   8  21   1     1366.08     1334.53     46.87 o 
  -8  22   1      473.02      429.47     29.67 o 
  -7  22   1      241.02      254.70     21.02 o 
  -6  22   1       28.96       11.07     13.73 o 
  -5  22   1      736.92      773.60     26.48 o 
  -4  22   1      462.74      446.68     19.53 o 
  -3  22   1      165.89      140.03     14.54 o 
  -2  22   1       23.40       39.36      9.54 o 
  -1  22   1      193.33      249.60     14.66 o 
   0  22   1      373.71      435.81     17.01 o 
   1  22   1     3342.66     3261.08     42.00 o 
   2  22   1     1441.15     1415.63     31.42 o 
   3  22   1       10.96        0.00     10.36 o 
   4  22   1      273.75      291.13     16.94 o 
   5  22   1      118.26       96.58     16.68 o 
   6  22   1      188.49      166.54     16.55 o 
   7  22   1        0.35        0.00     17.19 o 
  -8  23   1      211.64      210.97     20.05 o 
  -7  23   1      335.77      330.37     32.90 o 
  -6  23   1      806.89      784.56     28.51 o 
  -5  23   1     3436.24     3506.64     55.84 o 
  -4  23   1     5592.03     5506.90     66.83 o 
  -3  23   1     1512.98     1573.46     34.92 o 
  -2  23   1     2762.87     2811.02     39.58 o 
  -1  23   1     2306.01     2275.12     36.27 o 
   0  23   1     1201.61     1095.19     25.32 o 
   1  23   1     1044.54     1091.02     25.25 o 
   2  23   1      328.66      293.52     26.16 o 
   3  23   1      469.80      487.97     21.79 o 
   4  23   1      482.88      504.11     20.61 o 
   5  23   1     2051.60     2067.21     45.81 o 
   6  23   1     1560.92     1587.71     41.09 o 
   7  23   1     1381.30     1394.70     60.25 o 
  -7  24   1      168.27      133.08     20.70 o 
  -6  24   1       88.55       86.00     14.45 o 
  -5  24   1      272.67      248.80     22.04 o 
  -4  24   1      687.06      557.16     23.16 o 
  -3  24   1      151.53      159.36     16.78 o 
  -2  24   1      477.01      578.10     19.59 o 
  -1  24   1      431.08      461.99     19.99 o 
   0  24   1     1763.67     1674.77     31.32 o 
   1  24   1     3113.25     2974.96     46.63 o 
   2  24   1      988.09      969.95     27.75 o 
   3  24   1      107.52      147.78     16.39 o 
   4  24   1       50.87       54.91     13.15 o 
   5  24   1       96.21       87.41     17.42 o 
   6  24   1        3.93        0.00     14.07 o 
   7  24   1       11.68       22.51     18.42 o 
  -7  25   1      199.86      185.10     22.73 o 
  -6  25   1      826.32      950.45     51.95 o 
  -5  25   1     1060.18     1032.98     32.14 o 
  -4  25   1     2800.00     2874.79     48.42 o 
  -3  25   1     3666.09     3844.15     67.67 o 
  -2  25   1     2983.42     2972.95     54.74 o 
  -1  25   1     2417.16     2438.08     41.35 o 
   0  25   1     1058.08     1076.53     27.39 o 
   1  25   1        4.87       38.74     13.82 o 
   2  25   1       57.36       37.84     13.78 o 
   3  25   1      144.87      159.19     16.91 o 
   4  25   1     1400.35     1381.79     36.30 o 
   5  25   1     1253.05     1259.92     41.03 o 
   6  25   1     1201.55     1197.78     36.79 o 
  -6  26   1       12.84        0.00     16.12 o 
  -5  26   1        7.35       21.01     14.28 o 
  -4  26   1      161.76      171.53     19.33 o 
  -3  26   1       33.00       68.94     17.34 o 
  -2  26   1     1046.78     1096.30     31.34 o 
  -1  26   1      522.25      510.13     32.09 o 
   0  26   1      370.52      354.76     21.20 o 
   1  26   1      274.40      263.60     21.34 o 
   2  26   1     1311.04     1342.87     37.19 o 
   3  26   1     1130.13     1194.14     34.16 o 
   4  26   1       98.32       84.66     18.82 o 
   5  26   1       47.59       33.70     17.55 o 
  -6  27   1      575.99      625.08     35.81 o 
  -5  27   1     1024.93     1114.13     38.34 o 
  -4  27   1     1058.23     1126.70     38.52 o 
  -3  27   1     3612.09     3492.86     65.53 o 
  -2  27   1     2773.04     2819.75     57.63 o 
  -1  27   1     2318.13     2330.64     46.97 o 
   0  27   1     1263.54     1306.97     42.67 o 
   1  27   1        5.16        0.00     14.79 o 
   2  27   1        0.80        3.63     18.38 o 
   3  27   1      285.99      295.97     21.32 o 
   4  27   1     1151.02     1070.85     32.22 o 
   5  27   1      785.21      791.77     36.44 o 
  -5  28   1       53.84        7.87     16.83 o 
  -4  28   1       15.69        0.00     16.59 o 
  -3  28   1        1.74       56.38     17.80 o 
  -2  28   1       29.09       63.24     18.44 o 
  -1  28   1      255.83      268.64     32.99 o 
   0  28   1       88.44      138.63     21.16 o 
   1  28   1      594.68      590.23     32.20 o 
   2  28   1      715.88      688.97     39.11 o 
   3  28   1      747.20      773.31     42.02 o 
   4  28   1      435.72      449.97     31.89 o 
  -4  29   1     1039.66     1088.66     39.54 o 
  -3  29   1     1114.90     1123.01     51.45 o 
  -2  29   1     1822.02     1834.22     66.59 o 
  -1  29   1     1235.52     1272.25     46.99 o 
   0  29   1      456.30      475.62     30.87 o 
   1  29   1       79.59       42.30     18.98 o 
   2  29   1       14.88       23.20     20.00 o 
   3  29   1      199.47      170.29     21.92 o 
  -3  30   1        2.16        3.75     17.67 o 
  -2  30   1       62.90      104.16     22.91 o 
  -1  30   1      278.33      339.45     33.91 o 
   0  30   1      232.20      247.22     26.26 o 
   1  30   1      189.42      255.86     26.36 o 
   2  30   1      555.11      524.49     37.56 o 
 -12   0   2      258.80      260.38     47.19 o 
 -11   0   2       63.16       75.02     27.59 o 
 -10   0   2     3169.19     2982.78    103.11 o 
  -9   0   2     3600.43     3350.79    198.66 o 
  -8   0   2     9855.27     9939.08    180.81 o 
  -7   0   2    18986.88    19679.87    216.01 o 
  -6   0   2    15389.38    15827.96    153.39 o 
  -5   0   2    16495.31    17056.63    186.31 o 
  -4   0   2      118.02       84.99      9.85 o 
  -3   0   2    28602.67    29462.96    349.41 o 
  -2   0   2      362.33      337.44     19.10 o 
  -1   0   2     7312.03     7357.32    123.12 o 
   0   0   2     8246.32     9071.87    149.93 o 
   1   0   2    73537.13    70288.28   1928.99 o 
   2   0   2    17390.06    17190.13    354.67 o 
   3   0   2    23669.05    24607.77    607.51 o 
   5   0   2    10914.83    10614.68    136.09 o 
   6   0   2     8582.57     9120.77    122.82 o 
   7   0   2     6006.04     5943.66    113.47 o 
   8   0   2     1398.31     1358.22     82.22 o 
   9   0   2        0.53        3.09     17.67 o 
  10   0   2       34.87       27.16     23.35 o 
 -12   1   2       55.21       18.32     20.39 o 
 -11   1   2        5.08       14.51     17.49 o 
 -10   1   2       23.19       11.80     16.88 o 
  -9   1   2       36.20       45.30     16.15 o 
  -8   1   2       53.48       27.48     15.17 o 
  -7   1   2      201.27      234.20     15.29 o 
  -6   1   2       63.07       35.07      8.10 o 
  -5   1   2     1569.38     1552.26     18.34 o 
  -4   1   2      378.88      371.44      8.67 o 
  -3   1   2    15817.25    16705.09    143.36 o 
  -2   1   2        1.36        0.00      2.96 o 
  -1   1   2      463.68      462.16     10.30 o 
   0   1   2     1121.92     1142.34     20.51 o 
   1   1   2     7092.92     7242.62     94.42 o 
   2   1   2       17.85       19.23     16.21 o 
   3   1   2     1860.45     1908.45     32.67 o 
   4   1   2        1.38        0.00      5.12 o 
   5   1   2       55.68       44.72      6.39 o 
   6   1   2     1116.42     1215.91     21.39 o 
   7   1   2       68.61       54.68     10.70 o 
   8   1   2       16.02       19.07     11.53 o 
   9   1   2       46.21       50.72     14.94 o 
  10   1   2       51.68       47.19     17.25 o 
 -12   2   2      110.04       64.84     23.08 o 
 -11   2   2      367.32      382.48     31.79 o 
 -10   2   2     2651.44     2734.46     69.71 o 
  -9   2   2     5463.19     5326.43     90.87 o 
  -8   2   2    12427.05    12125.68    144.33 o 
  -7   2   2    18484.05    18853.31    153.04 o 
  -6   2   2    11868.46    11970.79     92.92 o 
  -5   2   2    17551.55    17726.94    139.07 o 
  -4   2   2       87.35       79.39      6.79 o 
  -3   2   2    34766.86    35782.54    317.12 o 
  -2   2   2     8201.88     7475.81    195.20 o 
  -1   2   2    14696.32    14164.65    218.89 o 
   0   2   2     3325.97     3118.03     45.13 o 
   1   2   2    42144.75    42777.11    468.49 o 
   2   2   2     7541.72     7385.33    107.98 o 
   3   2   2    30470.40    30883.19    367.10 o 
   4   2   2    16584.71    16798.75    177.65 o 
   5   2   2    11934.65    11801.22    112.23 o 
   6   2   2     8394.52     8441.39     86.03 o 
   7   2   2     3823.58     3909.66     59.62 o 
   8   2   2     1613.47     1612.92     44.23 o 
   9   2   2       43.81       53.69     14.82 o 
  10   2   2      217.79      263.41     24.35 o 
 -12   3   2      263.84      209.69     28.56 o 
 -11   3   2       35.54       40.95     19.37 o 
 -10   3   2       19.81        6.99     17.30 o 
  -9   3   2      442.16      447.80     27.03 o 
  -8   3   2      281.32      280.86     22.70 o 
  -7   3   2        1.98        0.00     11.98 o 
  -6   3   2     2868.95     2864.57     31.31 o 
  -5   3   2      241.30      273.18     11.80 o 
  -4   3   2     2758.32     2856.04     39.21 o 
  -3   3   2    23931.61    25575.80    229.76 o 
  -2   3   2    23632.73    23805.99    225.90 o 
   0   3   2     1757.81     1791.92     24.92 o 
   1   3   2    25683.52    25840.44    289.48 o 
   2   3   2     1430.48     1542.05     27.98 o 
   3   3   2     1445.14     1581.04     28.09 o 
   4   3   2        1.89        7.09      6.30 o 
   5   3   2        3.45        3.14      7.93 o 
   6   3   2     1709.48     1738.28     27.87 o 
   7   3   2        3.39        0.00      9.14 o 
   8   3   2       11.32        5.55     11.28 o 
   9   3   2       22.56        5.36     12.31 o 
  10   3   2      292.61      262.83     24.78 o 
 -12   4   2       33.02       28.27     30.44 o 
 -11   4   2      735.50      710.13     39.96 o 
 -10   4   2     2833.82     2717.81     92.49 o 
  -9   4   2     7072.03     7047.83    112.47 o 
  -8   4   2     8048.25     8174.33     98.80 o 
  -7   4   2    14340.27    14605.42    127.84 o 
  -6   4   2     9958.34    10068.16     87.69 o 
  -5   4   2    23482.54    23860.67    223.86 o 
  -4   4   2    11646.09    11740.16    107.52 o 
  -3   4   2     3561.16     3685.15     46.40 o 
  -2   4   2     6980.00     6807.38     67.34 o 
  -1   4   2    20064.71    19571.81    253.92 o 
   0   4   2    27132.52    26459.86    250.97 o 
   1   4   2     3070.04     2930.80     39.58 o 
   2   4   2    15462.02    15193.04    175.23 o 
   3   4   2    29221.24    29427.64    324.80 o 
   4   4   2    29683.18    30335.67    328.55 o 
   5   4   2    19843.43    20399.31    175.78 o 
   6   4   2     6604.49     6692.29     76.38 o 
   7   4   2     2869.68     2813.24     48.79 o 
   8   4   2     2346.93     2359.04     49.86 o 
   9   4   2      240.46      213.02     21.62 o 
  10   4   2      851.65      835.38     36.60 o 
 -12   5   2      193.50      230.47     29.08 o 
 -11   5   2       20.63        0.00     18.58 o 
 -10   5   2       44.67       38.30     17.64 o 
  -9   5   2      579.99      607.77     30.83 o 
  -8   5   2      109.03      144.68     17.28 o 
  -7   5   2      452.93      464.70     17.22 o 
  -6   5   2      672.85      742.23     15.86 o 
  -5   5   2       23.13       30.58      6.84 o 
  -4   5   2     1815.84     1929.83     27.50 o 
  -3   5   2      566.49      647.14     19.43 o 
  -2   5   2     6372.23     6487.05     94.11 o 
  -1   5   2     1208.34     1056.26     18.31 o 
   0   5   2    11244.72    10987.55    115.23 o 
   1   5   2     4633.25     4668.01     59.74 o 
   2   5   2    11871.82    12120.73    130.41 o 
   3   5   2      523.82      533.37     16.07 o 
   4   5   2     1860.98     2059.23     31.36 o 
   5   5   2      402.33      401.68     13.98 o 
   6   5   2        2.04        2.25     14.47 o 
   7   5   2        5.72        7.13     10.18 o 
   8   5   2      116.63      102.22     15.25 o 
   9   5   2       17.55       28.65     14.10 o 
  10   5   2       98.36       96.81     19.91 o 
 -12   6   2       40.21       23.17     20.96 o 
 -11   6   2     1125.13     1187.31     45.73 o 
 -10   6   2     3293.84     3249.66     71.01 o 
  -9   6   2     5405.48     5370.91     78.97 o 
  -8   6   2     5860.04     5878.83     70.96 o 
  -7   6   2     8892.97     8965.16     90.00 o 
  -6   6   2    11830.90    12249.29    105.22 o 
  -5   6   2    23609.56    25257.71    208.59 o 
  -4   6   2    38134.01    38749.21    381.23 o 
  -3   6   2     3509.98     3609.00     44.10 o 
  -2   6   2      107.47      119.01      7.61 o 
  -1   6   2     2009.62     2076.73     29.95 o 
   0   6   2     4732.96     4434.53     53.90 o 
   1   6   2    17508.87    17567.25    181.84 o 
   2   6   2    22814.88    23254.02    325.27 o 
   3   6   2    27296.82    27815.36    310.12 o 
   4   6   2    29226.76    30229.17    285.17 o 
   5   6   2    11684.79    11792.55    139.13 o 
   6   6   2    11701.95    11765.82    156.11 o 
   7   6   2     2789.17     2747.60     49.59 o 
   8   6   2       34.06       39.38     13.39 o 
   9   6   2      211.89      189.28     20.14 o 
  10   6   2      388.48      424.75     27.72 o 
 -12   7   2        1.25        0.00     19.92 o 
 -11   7   2       37.59       53.11     19.56 o 
 -10   7   2       27.51        2.35     17.05 o 
  -9   7   2       54.95       66.62     13.49 o 
  -8   7   2       12.56       29.96      9.87 o 
  -7   7   2      895.49      906.47     22.47 o 
  -6   7   2      870.59      960.75     18.95 o 
  -5   7   2       15.98       26.56      5.97 o 
  -4   7   2      992.49     1163.58     18.85 o 
  -3   7   2     1197.01     1178.04     18.48 o 
  -2   7   2      507.62      594.90     14.68 o 
  -1   7   2    10008.66     9809.97    101.57 o 
   0   7   2     2725.23     2773.27     41.24 o 
   1   7   2     1825.29     1672.80     43.65 o 
   2   7   2       25.55        7.15      8.26 o 
   3   7   2       20.44       37.19      8.99 o 
   4   7   2     1597.36     1518.32     24.82 o 
   5   7   2       26.52       35.28      9.52 o 
   6   7   2      106.10      144.84     15.54 o 
   7   7   2      163.83      137.85     16.34 o 
   8   7   2      249.29      291.22     21.11 o 
   9   7   2      623.41      626.60     29.42 o 
  10   7   2       16.74       19.68     15.98 o 
 -12   8   2        3.38       13.72     21.45 o 
 -11   8   2     1334.04     1236.58     47.49 o 
 -10   8   2     2953.38     3029.28     69.68 o 
  -9   8   2     4276.63     4330.10     93.74 o 
  -8   8   2     8749.09     9031.76    101.12 o 
  -7   8   2     8711.95     8911.68     92.72 o 
  -6   8   2    17983.14    18520.88    143.72 o 
  -5   8   2    18329.33    18688.38    144.48 o 
  -4   8   2    15508.60    15565.35    128.54 o 
  -3   8   2    13725.40    14354.32    114.49 o 
  -2   8   2        2.14        1.61      4.97 o 
  -1   8   2    13650.77    13984.08    151.23 o 
   0   8   2     6955.42     6962.87     96.81 o 
   1   8   2     8315.62     8103.33    110.32 o 
   2   8   2    21319.16    20814.90    296.36 o 
   3   8   2    22247.91    22562.68    332.36 o 
   4   8   2    16609.73    16838.49    167.22 o 
   5   8   2    14458.22    14260.06    170.06 o 
   6   8   2     8069.36     8110.43    117.71 o 
   7   8   2       74.00       59.09     18.88 o 
   8   8   2       68.54       73.99     14.59 o 
   9   8   2      188.76      161.33     19.87 o 
  10   8   2      105.78       77.99     19.19 o 
 -12   9   2       16.76        5.13     19.90 o 
 -11   9   2       54.20       39.45     22.36 o 
 -10   9   2        0.38        0.00     20.45 o 
  -9   9   2       89.98      122.53     15.92 o 
  -8   9   2       41.61       62.88      9.89 o 
  -7   9   2       37.99       58.15      9.34 o 
  -6   9   2      195.62      234.69     10.42 o 
  -5   9   2      141.74      116.69      7.79 o 
  -4   9   2      103.69      136.09      8.71 o 
  -3   9   2    16603.59    17651.47    132.71 o 
  -2   9   2     5892.91     6220.38     54.86 o 
  -1   9   2      362.34      409.96     13.86 o 
   0   9   2     2401.62     2508.90     36.84 o 
   1   9   2      132.77      153.32     11.82 o 
   2   9   2     1928.18     2089.44     39.05 o 
   3   9   2        6.40       10.55      6.11 o 
   4   9   2      100.88      131.00      8.97 o 
   5   9   2      243.29      257.00     16.66 o 
   6   9   2      484.34      482.93     24.03 o 
   7   9   2      450.18      418.62     24.53 o 
   8   9   2      798.40      777.85     29.87 o 
   9   9   2      292.25      266.50     24.19 o 
  10   9   2       16.51       14.57     16.56 o 
 -11  10   2     1227.65     1246.25     48.96 o 
 -10  10   2     2532.63     2497.62     64.27 o 
  -9  10   2     2302.99     2338.60     49.23 o 
  -8  10   2    11551.34    11595.42    115.44 o 
  -7  10   2     7933.86     7886.74     74.78 o 
  -6  10   2    14963.52    15357.88    134.66 o 
  -5  10   2     4509.04     4454.33     42.60 o 
  -4  10   2      950.78      848.18     14.94 o 
  -3  10   2    11612.37    12058.80     94.82 o 
  -2  10   2       37.74       32.18      5.30 o 
  -1  10   2     8307.46     8314.41     76.52 o 
   0  10   2     9946.90    10182.08    104.18 o 
   1  10   2    11070.06    11109.42    149.14 o 
   2  10   2    25649.09    25077.46    271.23 o 
   3  10   2    11507.76    10937.50    114.10 o 
   4  10   2     9403.97     8984.50    103.48 o 
   5  10   2    10088.88    10109.94    141.16 o 
   6  10   2     4277.81     4447.56     77.85 o 
   7  10   2     1645.39     1743.97     46.00 o 
   8  10   2     1526.23     1489.29     42.13 o 
   9  10   2      151.28      138.96     20.36 o 
  10  10   2      175.77      122.65     31.20 o 
 -11  11   2        7.66       12.06     19.42 o 
 -10  11   2       32.85       68.39     14.37 o 
  -9  11   2        1.57        1.34     13.20 o 
  -8  11   2        6.86       22.90     10.43 o 
  -7  11   2     1381.99     1371.81     27.74 o 
  -6  11   2      465.42      491.56     15.19 o 
  -5  11   2       19.22       43.08      6.08 o 
  -4  11   2     2583.13     2603.74     31.60 o 
  -3  11   2    15657.43    16737.72    132.57 o 
  -2  11   2     3661.18     3533.56     44.38 o 
  -1  11   2     2178.62     2277.87     29.19 o 
   0  11   2     1247.99     1313.61     26.28 o 
   1  11   2       35.22       14.50      6.11 o 
   2  11   2     1626.48     1758.00     29.99 o 
   3  11   2      445.25      509.89     20.33 o 
   4  11   2       98.46       86.22     10.74 o 
   5  11   2     1003.74      934.38     29.50 o 
   6  11   2      533.27      588.44     27.99 o 
   7  11   2      687.94      779.75     33.24 o 
   8  11   2      121.50       97.98     18.10 o 
   9  11   2      176.81      143.78     32.50 o 
  10  11   2       29.63       33.03     18.07 o 
 -11  12   2      747.54      778.74     56.43 o 
 -10  12   2     2408.48     2401.83     51.64 o 
  -9  12   2      961.26      909.01     31.18 o 
  -8  12   2     4303.53     4247.00     60.05 o 
  -7  12   2    10195.56    10236.06     94.15 o 
  -6  12   2     8826.22     8800.49     84.88 o 
  -5  12   2     1634.97     1620.90     22.36 o 
  -4  12   2     3096.21     2951.02     31.54 o 
  -3  12   2     2649.82     2816.02     31.13 o 
  -2  12   2      532.92      608.25     14.65 o 
  -1  12   2     1218.30     1275.26     20.98 o 
   0  12   2     1040.78      838.15     17.71 o 
   1  12   2    10712.96    10430.42    102.71 o 
   2  12   2     9991.91     9932.87     84.82 o 
   3  12   2     8437.33     8042.25     77.21 o 
   4  12   2    13552.45    13503.07    149.95 o 
   5  12   2     5709.58     5676.08     80.05 o 
   6  12   2    10136.63     9748.32    142.83 o 
   7  12   2     4700.35     4716.48     86.71 o 
   8  12   2      716.28      751.67     35.33 o 
   9  12   2       89.20       49.60     17.77 o 
  10  12   2      127.18      129.35     22.63 o 
 -11  13   2        3.28        0.00     19.71 o 
 -10  13   2        0.79        0.67     14.36 o 
  -9  13   2      604.67      633.08     28.06 o 
  -8  13   2       26.09       26.02      9.86 o 
  -7  13   2        3.34       42.12      9.32 o 
  -6  13   2      107.71      136.14     10.16 o 
  -5  13   2       11.61        7.03      6.08 o 
  -4  13   2      273.20      283.75     11.46 o 
  -3  13   2      303.97      301.06     10.77 o 
  -2  13   2     1478.88     1454.53     26.04 o 
  -1  13   2     3867.23     3864.14     43.63 o 
   0  13   2      481.25      457.10     11.93 o 
   1  13   2     2981.27     3044.42     35.60 o 
   2  13   2     1208.44     1327.32     20.60 o 
   3  13   2     1732.15     1722.76     31.61 o 
   4  13   2      925.17      942.68     27.66 o 
   5  13   2      695.78      702.37     25.04 o 
   6  13   2      572.84      508.54     29.00 o 
   7  13   2       47.19       44.33     20.42 o 
   8  13   2       75.07       49.88     18.20 o 
   9  13   2      196.84      138.58     21.62 o 
 -11  14   2      349.06      390.81     41.96 o 
 -10  14   2     1245.02     1214.47     40.88 o 
  -9  14   2     1250.77     1349.76     38.48 o 
  -8  14   2     2587.71     2605.41     38.57 o 
  -7  14   2    12321.55    12322.91    111.72 o 
  -6  14   2     8100.95     8094.77     73.54 o 
  -5  14   2     3542.06     3468.29     38.46 o 
  -4  14   2    13496.49    13486.92    106.70 o 
  -3  14   2     2891.26     2978.95     41.02 o 
  -2  14   2      214.73      223.65     11.71 o 
  -1  14   2     2295.92     2378.52     30.61 o 
   0  14   2      562.91      492.18     12.87 o 
   1  14   2     9362.98     9214.71     76.39 o 
   2  14   2    17680.51    17298.88    141.86 o 
   3  14   2     9133.77     9012.02     86.53 o 
   4  14   2     3706.96     3732.42     57.85 o 
   5  14   2     2726.00     2725.29     51.09 o 
   6  14   2     9185.81     8988.70    133.16 o 
   7  14   2     3000.80     3024.22     68.03 o 
   8  14   2      483.86      463.66     31.20 o 
   9  14   2       46.19       46.48     19.84 o 
 -11  15   2      490.25      498.49     39.43 o 
 -10  15   2      128.34      141.02     20.06 o 
  -9  15   2      689.83      662.27     30.12 o 
  -8  15   2       26.53       32.76     10.32 o 
  -7  15   2      111.33      132.50     13.36 o 
  -6  15   2       22.13       22.00      8.50 o 
  -5  15   2     1003.34     1085.52     22.52 o 
  -4  15   2      981.41      964.63     19.64 o 
  -3  15   2      425.03      431.51     18.96 o 
  -2  15   2      117.29      105.61      8.10 o 
  -1  15   2     1330.44     1309.25     27.84 o 
   0  15   2     1126.83     1096.45     18.58 o 
   1  15   2      889.32      952.06     17.23 o 
   2  15   2     2051.94     2061.75     26.63 o 
   3  15   2      167.29      167.99     12.06 o 
   4  15   2       21.55       12.16      8.05 o 
   5  15   2        9.58        7.93     11.73 o 
   6  15   2       82.29      109.17     21.75 o 
   7  15   2       11.54       15.78     17.71 o 
   8  15   2       20.05       20.13     18.32 o 
   9  15   2       64.33       69.50     21.98 o 
 -10  16   2     1204.00     1170.08     48.64 o 
  -9  16   2     3041.54     2969.13     71.62 o 
  -8  16   2     4093.64     4302.60     55.14 o 
  -7  16   2     2887.76     2978.83     45.96 o 
  -6  16   2    10572.21    10527.00    102.45 o 
  -5  16   2     9280.17     9187.78     78.80 o 
  -4  16   2     4674.65     4581.35     44.14 o 
  -3  16   2     4190.85     4000.48     40.58 o 
  -2  16   2     1106.69      981.10     18.07 o 
  -1  16   2     1275.25     1273.63     21.18 o 
   0  16   2     4256.29     4140.06     42.06 o 
   1  16   2     5977.97     6077.31     54.80 o 
   2  16   2     8271.03     8160.10     75.13 o 
   3  16   2     3964.76     3751.69     46.77 o 
   4  16   2     3322.57     3155.54     45.98 o 
   5  16   2     4638.82     4547.02     74.59 o 
   6  16   2     3900.65     3836.94     67.04 o 
   7  16   2     1812.15     1852.14     69.36 o 
   8  16   2      944.12      866.46     62.90 o 
   9  16   2       75.84       60.54     24.14 o 
 -10  17   2      823.65      745.67     35.09 o 
  -9  17   2      179.60      162.30     20.60 o 
  -8  17   2       41.36       48.46     14.86 o 
  -7  17   2      272.50      254.67     16.99 o 
  -6  17   2      172.71      204.59     12.74 o 
  -5  17   2      898.10      895.46     19.89 o 
  -4  17   2      377.11      346.36     13.02 o 
  -3  17   2      383.97      393.46     14.14 o 
  -2  17   2      161.81      144.33      9.50 o 
  -1  17   2       54.31       46.98      6.98 o 
   0  17   2     2157.90     2248.48     30.14 o 
   1  17   2     1158.68     1126.03     20.10 o 
   2  17   2      559.11      561.43     17.29 o 
   3  17   2        9.41        7.18      8.22 o 
   4  17   2        3.08        7.87      8.28 o 
   5  17   2      122.07       97.73     15.95 o 
   6  17   2      371.70      432.94     24.72 o 
   7  17   2      204.06      248.61     34.62 o 
   8  17   2      103.53      167.71     27.32 o 
   9  17   2      352.21      399.27     37.13 o 
 -10  18   2     1162.37     1216.57     43.46 o 
  -9  18   2     1430.36     1469.42     41.71 o 
  -8  18   2     2889.21     3003.06     60.85 o 
  -7  18   2     4245.95     4205.40     63.46 o 
  -6  18   2     8297.52     8298.08     82.80 o 
  -5  18   2     8265.90     8113.78     73.30 o 
  -4  18   2     3769.37     3621.13     40.92 o 
  -3  18   2      512.35      480.61     17.17 o 
  -2  18   2       23.04       26.73      6.84 o 
  -1  18   2      184.32      158.10      9.52 o 
   0  18   2     3217.64     3250.32     37.18 o 
   1  18   2     5255.65     5160.79     63.51 o 
   2  18   2     4617.54     4544.17     52.68 o 
   3  18   2     5202.48     5142.25     60.70 o 
   4  18   2     3418.24     3406.41     46.76 o 
   5  18   2     5314.30     5170.68     84.76 o 
   6  18   2     4939.83     4840.39     81.59 o 
   7  18   2     1430.20     1462.86     41.73 o 
   8  18   2      493.87      490.15     39.30 o 
 -10  19   2      371.32      356.63     29.20 o 
  -9  19   2        4.14        0.00     15.41 o 
  -8  19   2        9.13        2.51     12.60 o 
  -7  19   2      308.89      304.20     22.02 o 
  -6  19   2      451.93      458.11     20.24 o 
  -5  19   2      372.10      400.43     15.76 o 
  -4  19   2       47.83       88.73     11.98 o 
  -3  19   2      573.08      502.79     15.23 o 
  -2  19   2       40.31       28.04      7.27 o 
  -1  19   2      706.90      747.03     18.91 o 
   0  19   2     3896.84     3799.95     54.12 o 
   1  19   2     1087.87     1103.13     22.34 o 
   2  19   2      157.96      161.29     12.58 o 
   3  19   2      266.93      285.98     16.66 o 
   4  19   2        0.07       13.86      9.91 o 
   5  19   2      304.41      343.97     24.30 o 
   6  19   2     1031.24      989.22     50.93 o 
   7  19   2      391.23      386.20     35.43 o 
   8  19   2      323.82      303.40     34.38 o 
  -9  20   2     1343.08     1358.69     42.64 o 
  -8  20   2     2265.79     2411.13     47.33 o 
  -7  20   2     3132.00     3237.88     74.37 o 
  -6  20   2     4067.15     4052.03     54.53 o 
  -5  20   2     4690.67     4572.00     72.21 o 
  -4  20   2     3558.09     3546.67     46.56 o 
  -3  20   2      410.49      414.27     14.87 o 
  -2  20   2       55.85       42.67      8.25 o 
  -1  20   2      401.57      397.36     14.20 o 
   0  20   2     1868.63     1796.46     25.85 o 
   1  20   2     6145.50     5824.44     61.52 o 
   2  20   2     5120.81     5080.42     61.94 o 
   3  20   2     5434.36     5383.69     91.38 o 
   4  20   2     6061.84     6152.69     73.47 o 
   5  20   2     4729.18     4722.38     78.97 o 
   6  20   2     3143.56     3078.10     75.14 o 
   7  20   2      361.04      381.01     27.26 o 
   8  20   2       38.75        0.00     22.56 o 
  -9  21   2        4.81        0.93     16.62 o 
  -8  21   2       12.26       53.55     15.70 o 
  -7  21   2      168.70      137.05     25.19 o 
  -6  21   2      246.10      263.92     21.80 o 
  -5  21   2      434.52      440.01     19.57 o 
  -4  21   2     1057.14     1085.58     28.87 o 
  -3  21   2       49.54       42.25      9.11 o 
  -2  21   2      298.14      336.29     15.31 o 
  -1  21   2     1366.20     1395.56     24.49 o 
   0  21   2     2999.75     2872.39     38.32 o 
   1  21   2      466.74      457.83     18.44 o 
   2  21   2      181.26      224.77     15.31 o 
   3  21   2      121.17      102.11     11.70 o 
   4  21   2       45.92       53.79     13.17 o 
   5  21   2      647.57      696.48     31.80 o 
   6  21   2      869.81      761.32     37.36 o 
   7  21   2      363.63      428.12     42.95 o 
  -9  22   2     1861.95     1873.77     50.97 o 
  -8  22   2     2009.61     2115.46     53.65 o 
  -7  22   2     1083.57     1102.02     40.41 o 
  -6  22   2     2157.40     2167.60     42.62 o 
  -5  22   2     2566.24     2494.04     50.77 o 
  -4  22   2     1072.71      988.88     34.29 o 
  -3  22   2      713.73      732.43     22.47 o 
  -2  22   2      396.02      420.47     17.02 o 
  -1  22   2      141.99      159.68     12.69 o 
   0  22   2      581.41      537.65     18.70 o 
   1  22   2     3806.99     3638.35     48.63 o 
   2  22   2     7781.47     7856.74     87.79 o 
   3  22   2     3805.48     3698.89     52.71 o 
   4  22   2     4940.09     5147.33     76.63 o 
   5  22   2     3787.23     3767.55     60.59 o 
   6  22   2     1056.60     1126.11     44.58 o 
   7  22   2      139.33      106.11     21.89 o 
  -8  23   2        4.14        0.00     15.54 o 
  -7  23   2       35.89       38.96     15.76 o 
  -6  23   2       59.64       69.79     15.03 o 
  -5  23   2     1167.52     1107.83     29.87 o 
  -4  23   2     2245.25     2241.69     42.16 o 
  -3  23   2      198.39      219.69     14.25 o 
  -2  23   2      829.75      865.61     23.67 o 
  -1  23   2      194.69      212.29     14.70 o 
   0  23   2     2167.66     2109.31     34.98 o 
   1  23   2      105.49      101.59     13.72 o 
   2  23   2       39.15       45.87     13.23 o 
   3  23   2      596.03      525.76     30.49 o 
   4  23   2      114.38      113.50     16.67 o 
   5  23   2      270.26      245.93     19.20 o 
   6  23   2      338.03      321.27     29.47 o 
  -8  24   2     1255.13     1262.67     42.98 o 
  -7  24   2     1998.07     2054.91     48.65 o 
  -6  24   2     2464.11     2556.96     48.23 o 
  -5  24   2     1659.52     1581.16     40.09 o 
  -4  24   2      177.23      166.10     19.04 o 
  -3  24   2      142.28      148.13     15.91 o 
  -2  24   2      316.60      287.45     16.66 o 
  -1  24   2        1.16        0.00      9.62 o 
   0  24   2      189.07      235.14     16.39 o 
   1  24   2     2061.76     2082.04     38.57 o 
   2  24   2     2796.63     2835.52     51.60 o 
   3  24   2     2751.86     2867.01     47.98 o 
   4  24   2     3252.53     3258.97     60.02 o 
   5  24   2     2130.70     2153.12     57.20 o 
   6  24   2     1067.63     1037.37     40.92 o 
  -7  25   2       17.61       22.52     16.74 o 
  -6  25   2        0.86       19.57     14.45 o 
  -5  25   2      253.52      244.48     20.46 o 
  -4  25   2      564.53      533.62     33.14 o 
  -3  25   2     1369.07     1377.95     37.35 o 
  -2  25   2      861.83      909.39     27.38 o 
  -1  25   2       62.25       40.36     12.39 o 
   0  25   2      392.42      390.47     22.50 o 
   1  25   2      181.36      190.95     17.53 o 
   2  25   2      904.16      961.40     32.38 o 
   3  25   2      143.26      109.22     15.49 o 
   4  25   2        2.06       11.51     15.98 o 
   5  25   2       52.98       42.98     20.16 o 
   6  25   2      246.77      222.94     26.11 o 
  -7  26   2     1929.50     2011.48     60.33 o 
  -6  26   2     1925.59     1892.07     43.25 o 
  -5  26   2      697.61      619.74     30.57 o 
  -4  26   2      464.81      564.61     36.90 o 
  -3  26   2      250.75      213.54     29.42 o 
  -2  26   2       14.65        2.11     13.47 o 
  -1  26   2        0.68        0.00     13.18 o 
   0  26   2      694.57      673.73     30.32 o 
   1  26   2      603.97      607.75     26.41 o 
   2  26   2      461.00      511.11     29.16 o 
   3  26   2     3059.02     3121.81     52.57 o 
   4  26   2     2293.58     2175.61     53.44 o 
   5  26   2     1335.44     1349.42     39.35 o 
  -6  27   2       36.42       12.77     16.63 o 
  -5  27   2       96.06       71.36     18.79 o 
  -4  27   2       59.59       64.33     18.06 o 
  -3  27   2      236.91      299.68     30.52 o 
  -2  27   2      937.56      928.78     32.12 o 
  -1  27   2      418.35      464.37     29.21 o 
   0  27   2      652.83      653.24     36.26 o 
   1  27   2      728.65      697.40     31.23 o 
   2  27   2      209.79      222.21     21.58 o 
   3  27   2       78.75       85.22     18.23 o 
   4  27   2        9.85       20.27     18.19 o 
  -5  28   2      778.22      772.34     34.83 o 
  -4  28   2      437.23      439.00     28.65 o 
  -3  28   2      440.79      416.74     26.31 o 
  -2  28   2       41.16       29.65     16.12 o 
  -1  28   2        0.62        3.86     17.34 o 
   0  28   2      395.75      417.07     33.36 o 
   1  28   2      870.40      910.50     48.85 o 
   2  28   2     1356.52     1448.68     45.21 o 
   3  28   2     1864.90     1852.08     41.53 o 
   4  28   2     1204.08     1228.67     44.97 o 
  -4  29   2      235.70      232.41     24.43 o 
  -3  29   2      282.24      297.55     26.28 o 
  -2  29   2      498.95      468.00     30.80 o 
  -1  29   2     1039.06     1032.77     43.17 o 
   0  29   2      322.01      349.63     37.97 o 
   1  29   2      212.67      282.33     25.83 o 
   2  29   2       96.04      113.57     22.34 o 
   3  29   2       14.95        0.71     14.89 o 
  -3  30   2      445.35      410.68     29.77 o 
  -2  30   2       57.53       57.33     20.33 o 
  -1  30   2      105.27      137.49     23.02 o 
   0  30   2       12.23        0.00     18.10 o 
   1  30   2      402.04      416.13     34.23 o 
 -12   1   3     2001.89     2137.87    105.57 o 
 -11   1   3     4151.54     4265.80     96.57 o 
 -10   1   3     9370.20     9347.27    158.71 o 
  -9   1   3    15845.21    15789.93    167.84 o 
  -8   1   3     6903.95     6871.78     78.60 o 
  -7   1   3     2026.27     2032.53     22.55 o 
  -6   1   3     1436.06     1479.77     16.51 o 
  -5   1   3     2085.34     2062.26     24.35 o 
  -4   1   3    11657.96    12354.02    116.90 o 
  -3   1   3   130774.93   134370.64   1050.17 o 
  -2   1   3     8730.04     9049.83    118.86 o 
  -1   1   3      964.92      889.83     19.44 o 
   0   1   3    43414.00    44022.30    441.22 o 
   1   1   3    60743.74    61670.64    937.11 o 
   2   1   3    36805.80    37349.58    575.03 o 
   3   1   3    22460.71    23530.85    380.48 o 
   4   1   3     8032.21     8686.39     98.31 o 
   5   1   3      519.64      527.24     15.43 o 
   6   1   3        1.32        7.97      6.41 o 
   7   1   3      478.23      478.55     27.02 o 
   8   1   3     2801.97     2718.68     88.05 o 
   9   1   3     3339.25     3276.20     66.59 o 
  10   1   3     1574.05     1495.94     45.08 o 
 -12   2   3       45.43       53.28     23.73 o 
 -11   2   3      135.77      162.06     26.73 o 
 -10   2   3       39.16        0.00     30.52 o 
  -9   2   3       15.40        0.00     18.48 o 
  -8   2   3        7.57        0.00     10.45 o 
  -7   2   3      244.30      272.58      9.14 o 
  -6   2   3      633.85      721.73     12.20 o 
  -5   2   3      456.12      471.22     10.13 o 
  -4   2   3     2992.90     2854.29     32.67 o 
  -3   2   3    31117.16    31999.00    271.11 o 
  -2   2   3    18378.37    18461.32    192.42 o 
  -1   2   3    11189.87    11356.27    131.44 o 
   0   2   3     7462.88     7351.96     95.95 o 
   1   2   3      232.78      172.53     11.42 o 
   2   2   3     2951.77     3181.55     53.99 o 
   3   2   3     3777.82     4127.08     82.11 o 
   4   2   3       34.81       19.10      6.31 o 
   5   2   3      843.05      861.04     16.36 o 
   6   2   3      172.51      197.13     10.16 o 
   7   2   3       15.07       15.39      9.46 o 
   8   2   3       58.41       29.13     12.86 o 
   9   2   3       44.15        0.00     15.23 o 
  10   2   3        7.93        7.86     18.56 o 
 -12   3   3     2896.53     2782.66     78.43 o 
 -11   3   3     3708.85     3753.82     89.77 o 
 -10   3   3     5996.77     6012.54     76.82 o 
  -9   3   3     7465.97     7634.39     92.74 o 
  -8   3   3     4435.55     4522.65     58.08 o 
  -7   3   3     2252.26     2169.52     27.99 o 
  -6   3   3      501.54      486.65     11.40 o 
  -5   3   3      771.26      867.66     21.68 o 
  -4   3   3     2732.33     2668.63     33.52 o 
  -3   3   3     2001.57     1981.22     26.78 o 
  -2   3   3    11612.61    11259.68    131.04 o 
  -1   3   3    25357.56    25785.59    285.37 o 
   0   3   3    22892.23    22588.08    252.47 o 
   1   3   3    52187.02    51010.26    548.76 o 
   2   3   3    24178.74    24372.13    334.74 o 
   3   3   3     8226.81     7937.70    143.05 o 
   4   3   3     5226.67     5364.09     67.43 o 
   5   3   3      852.70      843.75     16.67 o 
   6   3   3      749.74      770.69     19.29 o 
   7   3   3     1715.77     1822.12     36.32 o 
   8   3   3     2070.47     2011.90     43.96 o 
   9   3   3     4183.40     4111.09     78.58 o 
  10   3   3     2108.32     2136.63     55.45 o 
 -12   4   3        5.11       33.79     22.59 o 
 -11   4   3      276.20      208.52     27.95 o 
 -10   4   3        6.23        0.00     20.73 o 
  -9   4   3      325.09      281.18     20.64 o 
  -8   4   3       26.76       23.23     11.65 o 
  -7   4   3      827.26      856.72     16.98 o 
  -6   4   3     2331.64     2421.41     25.81 o 
  -5   4   3      126.76      141.90     10.51 o 
  -4   4   3      772.47      797.46     16.27 o 
  -3   4   3      196.84      234.28      8.56 o 
  -2   4   3     8659.91     8829.94    122.17 o 
  -1   4   3        1.70        0.00      4.71 o 
   0   4   3     1199.29     1190.45     40.21 o 
   1   4   3      888.62      812.04     19.68 o 
   2   4   3     1606.60     1560.39     50.28 o 
   3   4   3     3085.11     3254.21     53.42 o 
   4   4   3     2248.07     2267.73     35.41 o 
   5   4   3      955.78      870.09     17.61 o 
   6   4   3       10.79       22.85      8.05 o 
   7   4   3       43.51       40.19     10.60 o 
   8   4   3        0.31        0.00     12.76 o 
   9   4   3      722.39      736.99     59.51 o 
  10   4   3        2.29        1.32     16.99 o 
 -12   5   3     1672.87     1697.00     62.26 o 
 -11   5   3     3572.56     3486.06    122.27 o 
 -10   5   3     6906.02     6848.63     86.87 o 
  -9   5   3     4822.18     4875.78     66.76 o 
  -8   5   3     2771.12     2667.85     41.61 o 
  -7   5   3     1595.36     1552.71     24.23 o 
  -6   5   3      293.01      357.36     10.65 o 
  -5   5   3     1325.78     1431.34     33.21 o 
  -4   5   3     1355.74     1391.17     17.92 o 
  -3   5   3      631.98      581.61     14.58 o 
  -2   5   3     1587.77     1377.90     22.40 o 
  -1   5   3    72573.16    71577.72    780.33 o 
   0   5   3    36292.89    35180.28    466.32 o 
   1   5   3    35645.73    34919.39    473.34 o 
   2   5   3    18792.54    19343.54    238.31 o 
   3   5   3     3833.02     3574.66     51.75 o 
   4   5   3     3679.12     3605.80     45.88 o 
   5   5   3        4.51        9.18      6.72 o 
   6   5   3      884.40      859.13     26.26 o 
   7   5   3     1316.40     1367.07     32.40 o 
   8   5   3     2548.98     2619.75     52.98 o 
   9   5   3     3629.52     3606.21     87.28 o 
  10   5   3     2305.01     2415.28     60.28 o 
 -12   6   3      168.45      108.99     27.07 o 
 -11   6   3       35.75       47.56     20.47 o 
 -10   6   3      189.77      224.95     21.00 o 
  -9   6   3      337.98      321.40     17.85 o 
  -8   6   3       24.31       16.65      9.20 o 
  -7   6   3      410.19      393.11     13.49 o 
  -6   6   3      255.99      237.39     10.12 o 
  -5   6   3      686.96      705.70     14.37 o 
  -4   6   3      867.31      841.38     13.37 o 
  -3   6   3     2529.12     2686.85     27.45 o 
  -2   6   3     2020.22     2067.89     32.11 o 
  -1   6   3      800.22      753.80     18.52 o 
   0   6   3     8429.09     8464.17    112.08 o 
   1   6   3     4637.98     4565.52     69.84 o 
   2   6   3       10.37        6.34      5.84 o 
   3   6   3      123.78      176.71      9.73 o 
   4   6   3      479.51      492.22     14.26 o 
   5   6   3        3.77        8.44      7.25 o 
   6   6   3      145.65      144.51     17.61 o 
   7   6   3      357.24      409.59     30.45 o 
   8   6   3      673.52      670.14     31.51 o 
   9   6   3      232.88      205.74     21.32 o 
  10   6   3       84.44       73.31     20.15 o 
 -12   7   3     2123.22     2067.30     90.80 o 
 -11   7   3     3576.66     3606.53     80.43 o 
 -10   7   3     5469.71     5477.60     85.24 o 
  -9   7   3     5290.91     5171.07     64.02 o 
  -8   7   3     3828.37     3811.41     53.98 o 
  -7   7   3      308.45      327.72     15.47 o 
  -6   7   3      160.23      197.03      9.65 o 
  -5   7   3      145.95      194.29      8.69 o 
  -4   7   3      386.99      316.43      9.04 o 
  -3   7   3     7038.34     6903.04     55.64 o 
  -2   7   3    17136.39    17004.37    146.24 o 
  -1   7   3     8147.83     7469.65     92.81 o 
   0   7   3    38154.39    36743.96    402.66 o 
   1   7   3    12954.20    12422.77    164.17 o 
   2   7   3    10227.93     9643.19    146.73 o 
   3   7   3    20339.63    21264.36    220.28 o 
   4   7   3     1715.28     1785.58     29.02 o 
   5   7   3      604.42      535.05     19.36 o 
   6   7   3      266.21      265.24     17.80 o 
   7   7   3      922.18      841.28     30.43 o 
   8   7   3     1562.67     1562.29     41.01 o 
   9   7   3     2855.55     2821.20     65.71 o 
  10   7   3     1998.92     2000.17     52.22 o 
 -12   8   3      123.63       93.87     24.90 o 
 -11   8   3       56.69       53.73     21.49 o 
 -10   8   3      214.99      192.44     18.84 o 
  -9   8   3       18.66       18.68     12.38 o 
  -8   8   3        3.32        6.57      9.17 o 
  -7   8   3       42.02       35.35      8.00 o 
  -6   8   3       27.73       30.25      6.71 o 
  -5   8   3      115.60      117.31      6.87 o 
  -4   8   3     4728.60     4744.01     38.78 o 
  -3   8   3    12220.64    12569.84     97.84 o 
  -2   8   3     2400.13     2566.53     32.14 o 
  -1   8   3     2502.99     2340.97     43.14 o 
   0   8   3      434.40      425.15     18.72 o 
   1   8   3       27.91       22.25      5.84 o 
   2   8   3       17.47       23.11      7.23 o 
   3   8   3     1341.29     1487.70     28.78 o 
   4   8   3      216.51      197.22     15.75 o 
   5   8   3      143.66      137.18     20.63 o 
   6   8   3      250.49      220.48     17.61 o 
   7   8   3     1383.22     1331.77     38.10 o 
   8   8   3      402.83      336.89     22.69 o 
   9   8   3       16.30       40.56     16.57 o 
  10   8   3       60.06       75.03     19.88 o 
 -12   9   3     4068.76     4022.37     91.17 o 
 -11   9   3     4127.67     4098.16     88.49 o 
 -10   9   3     1865.14     1914.59     58.73 o 
  -9   9   3     4518.46     4499.82     59.35 o 
  -8   9   3     7320.26     7459.22     82.74 o 
  -7   9   3     1521.09     1551.79     26.25 o 
  -6   9   3       45.95       55.35      7.78 o 
  -5   9   3      308.49      309.73     10.00 o 
  -4   9   3     1135.78     1051.34     14.79 o 
  -3   9   3     4400.43     4351.47     40.98 o 
  -2   9   3    29147.83    29232.60    250.93 o 
  -1   9   3    22578.34    22135.73    210.30 o 
   0   9   3    16499.35    16581.95    192.87 o 
   1   9   3    14130.64    13732.40    162.49 o 
   2   9   3    24807.09    24382.15    263.62 o 
   3   9   3     7602.14     7848.83     90.47 o 
   4   9   3     1530.13     1569.86     30.89 o 
   5   9   3     1108.33     1060.49     31.51 o 
   6   9   3      647.95      658.48     26.82 o 
   7   9   3       70.40       86.48     16.17 o 
   8   9   3      679.24      689.33     29.59 o 
   9   9   3     3123.83     3122.63     65.43 o 
 -12  10   3       15.32       76.99     24.20 o 
 -11  10   3       58.65       97.79     16.69 o 
 -10  10   3       33.71       26.75     14.91 o 
  -9  10   3      549.58      603.68     18.56 o 
  -8  10   3       19.16       31.78     10.50 o 
  -7  10   3      679.52      630.87     20.35 o 
  -6  10   3       75.18       94.43      7.83 o 
  -5  10   3      290.87      263.82      8.78 o 
  -4  10   3     5158.78     5550.36     48.24 o 
  -3  10   3     7830.51     8537.87     70.39 o 
  -2  10   3     1064.25      965.19     25.91 o 
  -1  10   3      626.43      569.26     15.07 o 
   0  10   3     1546.64     1542.39     32.04 o 
   1  10   3     9801.69    10169.15    113.04 o 
   2  10   3     1201.53     1180.39     26.59 o 
   3  10   3      978.32     1011.60     23.21 o 
   4  10   3       28.88       23.78     10.04 o 
   5  10   3      544.82      555.61     32.14 o 
   6  10   3      202.05      192.14     18.57 o 
   7  10   3     1017.21     1004.05     35.42 o 
   8  10   3        3.59        0.00     14.74 o 
   9  10   3       10.44       22.42     16.45 o 
 -12  11   3     3979.85     4099.27     93.62 o 
 -11  11   3     4349.36     4510.94     93.38 o 
 -10  11   3     1917.26     1980.45     48.74 o 
  -9  11   3     4294.42     4441.26     61.10 o 
  -8  11   3     4879.13     4919.77     58.52 o 
  -7  11   3     4853.56     4835.55     56.68 o 
  -6  11   3      303.35      294.91     11.62 o 
  -5  11   3        2.38        0.00      4.95 o 
  -4  11   3      186.35      245.89      9.34 o 
  -3  11   3     8254.46     8215.56     68.96 o 
  -2  11   3    15198.08    14713.80    128.96 o 
  -1  11   3    24338.57    23164.70    206.70 o 
   0  11   3    43633.42    43149.30    352.36 o 
   1  11   3    20732.14    19948.90    190.97 o 
   2  11   3    18969.14    18736.02    189.71 o 
   3  11   3     8727.92     8862.08    103.64 o 
   4  11   3     1857.03     1763.22     34.16 o 
   5  11   3        6.89       10.00     11.69 o 
   6  11   3      249.74      247.91     22.06 o 
   7  11   3      224.09      194.53     23.88 o 
   8  11   3     1253.89     1266.28     42.37 o 
   9  11   3     1366.43     1394.18     54.26 o 
 -11  12   3       17.30       70.90     17.83 o 
 -10  12   3      199.61      183.52     20.63 o 
  -9  12   3     1369.96     1395.05     28.03 o 
  -8  12   3        5.95       16.17      9.91 o 
  -7  12   3      293.02      292.65     14.63 o 
  -6  12   3      185.53      218.50     10.61 o 
  -5  12   3      867.57      910.87     19.46 o 
  -4  12   3     1263.01     1339.34     19.76 o 
  -3  12   3      110.43      141.30      9.85 o 
  -2  12   3      784.15      686.64     15.63 o 
  -1  12   3      184.96      158.04     12.96 o 
   0  12   3       28.65       62.55      6.58 o 
   1  12   3       25.12       16.58      6.06 o 
   2  12   3        3.51        6.82      5.88 o 
   3  12   3      121.74      135.46     12.07 o 
   4  12   3      396.64      449.44     18.83 o 
   5  12   3      986.61     1035.27     36.66 o 
   6  12   3      895.75      821.62     41.84 o 
   7  12   3      108.15       66.22     19.84 o 
   8  12   3       26.47       34.62     16.66 o 
   9  12   3       19.07       22.86     17.13 o 
 -11  13   3     2422.04     2503.35     57.46 o 
 -10  13   3     2912.43     2945.08     62.79 o 
  -9  13   3     3555.65     3693.06     46.59 o 
  -8  13   3     4614.91     4674.59     54.90 o 
  -7  13   3     7825.05     7833.82     81.54 o 
  -6  13   3       15.34        6.81      6.92 o 
  -5  13   3        3.86        6.72      6.28 o 
  -4  13   3      799.38      744.91     14.79 o 
  -3  13   3    15892.33    16028.22    136.20 o 
  -2  13   3    11261.93    10739.61     91.66 o 
  -1  13   3    10078.52     9999.03     90.02 o 
   0  13   3    19297.26    19373.87    145.35 o 
   1  13   3    22016.08    21508.77    175.34 o 
   2  13   3    13403.90    13279.29    113.43 o 
   3  13   3     3966.29     4035.28     59.37 o 
   4  13   3     3611.50     3510.57     54.14 o 
   5  13   3      183.54      170.48     19.20 o 
   6  13   3      142.11      123.05     18.56 o 
   7  13   3      970.78      941.55     37.75 o 
   8  13   3     1301.92     1260.97     47.26 o 
   9  13   3      716.63      673.26     35.07 o 
 -11  14   3       42.68       37.95     18.05 o 
 -10  14   3        7.43       44.29     17.65 o 
  -9  14   3      116.54      115.76     13.50 o 
  -8  14   3      234.29      277.17     15.07 o 
  -7  14   3       35.67       51.48     10.07 o 
  -6  14   3      231.16      252.90     12.36 o 
  -5  14   3      536.50      572.30     16.22 o 
  -4  14   3     1002.01      957.80     18.41 o 
  -3  14   3      823.42      915.48     18.67 o 
  -2  14   3     1706.01     1607.43     23.09 o 
  -1  14   3     1273.65     1394.20     21.47 o 
   0  14   3       50.30       50.84      7.05 o 
   1  14   3     1716.39     1784.66     27.11 o 
   2  14   3        5.17        5.19      6.90 o 
   3  14   3      119.27       83.06     12.72 o 
   4  14   3      304.28      294.62     17.86 o 
   5  14   3      545.49      488.55     21.05 o 
   6  14   3     1005.81      957.57     37.64 o 
   7  14   3      189.14      149.05     21.03 o 
   8  14   3       60.86       54.49     19.86 o 
   9  14   3        0.52       18.59     17.79 o 
 -11  15   3     1825.81     1918.84     53.64 o 
 -10  15   3     1939.13     1971.53     71.01 o 
  -9  15   3     4817.96     4714.02     64.70 o 
  -8  15   3     2647.76     2606.61     39.26 o 
  -7  15   3     1178.44     1221.86     24.42 o 
  -6  15   3        1.72        0.00      7.78 o 
  -5  15   3     1095.40     1172.57     22.55 o 
  -4  15   3     1200.36     1114.95     31.17 o 
  -3  15   3     3934.71     3858.56     44.80 o 
  -2  15   3     9387.79     9186.56     78.65 o 
  -1  15   3    13605.02    13414.50    116.12 o 
   0  15   3    11861.35    11590.08     97.94 o 
   1  15   3    12973.01    12851.99    105.73 o 
   2  15   3     6985.96     7036.26     72.32 o 
   3  15   3      219.68      226.84     12.19 o 
   4  15   3     3583.74     3483.11     60.46 o 
   5  15   3     1192.75     1111.76     37.59 o 
   6  15   3        1.61        0.00     13.74 o 
   7  15   3      189.77      182.93     24.00 o 
   8  15   3     1040.11     1042.96     47.06 o 
 -11  16   3       14.99       37.18     19.25 o 
 -10  16   3       70.15       87.67     20.00 o 
  -9  16   3       33.24       46.97     13.54 o 
  -8  16   3      296.80      287.88     21.53 o 
  -7  16   3      411.81      425.38     18.06 o 
  -6  16   3      466.26      494.89     18.06 o 
  -5  16   3     2384.18     2346.20     34.22 o 
  -4  16   3     1412.97     1386.93     26.19 o 
  -3  16   3        5.20       12.50      6.72 o 
  -2  16   3      149.61      145.99      9.42 o 
  -1  16   3      206.54      193.72     10.54 o 
   0  16   3      135.31      156.84      9.96 o 
   1  16   3      651.26      716.80     16.18 o 
   2  16   3      393.47      432.08     15.82 o 
   3  16   3     1282.81     1243.58     25.60 o 
   4  16   3      114.80      101.86     15.28 o 
   5  16   3       39.25       34.57     13.33 o 
   6  16   3      798.49      824.29     37.64 o 
   7  16   3      197.45      181.94     25.19 o 
   8  16   3      216.27      228.94     28.64 o 
 -10  17   3     1617.62     1713.84     47.26 o 
  -9  17   3     2292.02     2229.24     42.98 o 
  -8  17   3     1019.89      998.84     31.47 o 
  -7  17   3      142.30      120.90     11.44 o 
  -6  17   3      783.88      831.68     21.53 o 
  -5  17   3      128.70      119.70     10.76 o 
  -4  17   3      284.21      283.14     13.10 o 
  -3  17   3     1426.44     1393.95     23.52 o 
  -2  17   3     7167.85     6954.38     59.86 o 
  -1  17   3    12067.38    11374.09     97.25 o 
   0  17   3    13886.25    13639.85    110.48 o 
   1  17   3     6836.12     6806.98     64.90 o 
   2  17   3     4909.80     4777.74     56.50 o 
   3  17   3      708.68      667.65     18.28 o 
   4  17   3     2289.71     2193.35     48.44 o 
   5  17   3      542.70      532.94     26.05 o 
   6  17   3      242.72      188.93     25.91 o 
   7  17   3      163.80      173.46     29.61 o 
   8  17   3     1155.27     1231.44     83.56 o 
 -10  18   3        4.19        0.00     15.97 o 
  -9  18   3      169.86      147.73     19.30 o 
  -8  18   3      490.74      563.36     24.48 o 
  -7  18   3      255.11      224.91     15.69 o 
  -6  18   3     1101.63     1132.65     24.83 o 
  -5  18   3     3048.78     3115.45     38.92 o 
  -4  18   3      687.57      739.65     18.45 o 
  -3  18   3      276.31      289.27     12.67 o 
  -2  18   3     1161.17     1110.29     20.73 o 
  -1  18   3      869.39      868.30     18.19 o 
   0  18   3       83.92      111.92      9.68 o 
   1  18   3      239.12      254.87     12.56 o 
   2  18   3      341.23      348.14     13.67 o 
   3  18   3      682.43      671.92     19.46 o 
   4  18   3      164.07      138.94     17.48 o 
   5  18   3       57.28       38.61     15.59 o 
   6  18   3      278.80      283.66     25.53 o 
   7  18   3      214.32      164.04     25.63 o 
   8  18   3      391.97      420.06     53.81 o 
 -10  19   3     1598.85     1615.73     53.95 o 
  -9  19   3      819.41      857.85     30.73 o 
  -8  19   3     1555.47     1563.29     38.93 o 
  -7  19   3      911.32      893.78     24.46 o 
  -6  19   3      352.01      318.76     15.51 o 
  -5  19   3       86.52       85.37     11.06 o 
  -4  19   3      585.68      521.68     20.30 o 
  -3  19   3     3283.66     3269.35     40.57 o 
  -2  19   3     2364.48     2404.64     32.85 o 
  -1  19   3     3476.36     3444.33     55.59 o 
   0  19   3    15995.78    15841.14    123.29 o 
   1  19   3     5777.78     5667.31     58.71 o 
   2  19   3     3425.63     3450.78     43.16 o 
   3  19   3     3215.38     3291.09     46.95 o 
   4  19   3      616.83      641.19     26.78 o 
   5  19   3       84.46       74.05     18.42 o 
   6  19   3      224.55      191.17     23.18 o 
   7  19   3      502.08      485.77     38.66 o 
 -10  20   3        2.38       47.01     20.12 o 
  -9  20   3       11.68       31.72     14.97 o 
  -8  20   3       38.55       38.11     14.55 o 
  -7  20   3      524.69      539.95     21.45 o 
  -6  20   3     1747.38     1798.57     34.55 o 
  -5  20   3     1308.98     1293.34     26.36 o 
  -4  20   3     2088.33     2042.29     33.66 o 
  -3  20   3      211.73      197.32     12.40 o 
  -2  20   3     1508.98     1471.76     24.92 o 
  -1  20   3      400.63      399.37     15.39 o 
   0  20   3     1849.79     1875.20     28.81 o 
   1  20   3        8.50        6.94      8.80 o 
   2  20   3       46.07       33.34     10.08 o 
   3  20   3       82.54       59.88     11.47 o 
   4  20   3      498.99      509.87     25.86 o 
   5  20   3     1000.66      928.37     38.18 o 
   6  20   3      168.84      193.99     22.06 o 
   7  20   3      628.88      603.60     43.28 o 
  -9  21   3     1326.76     1385.80     40.64 o 
  -8  21   3      315.25      351.61     24.01 o 
  -7  21   3      660.01      646.73     25.48 o 
  -6  21   3      551.21      487.40     21.29 o 
  -5  21   3       78.46       71.07     12.11 o 
  -4  21   3      437.58      452.23     16.24 o 
  -3  21   3     2122.66     2171.65     32.17 o 
  -2  21   3     1400.61     1418.97     26.77 o 
  -1  21   3     4948.92     4833.04     55.40 o 
   0  21   3     8891.63     8589.63     95.12 o 
   1  21   3     3708.79     3605.11     48.50 o 
   2  21   3     3583.10     3512.57     45.78 o 
   3  21   3     3217.60     3274.54     49.15 o 
   4  21   3     1392.13     1405.18     33.36 o 
   5  21   3       85.90      110.30     20.90 o 
   6  21   3       62.34       32.33     17.68 o 
   7  21   3      299.03      304.01     49.61 o 
  -9  22   3       21.42       22.32     17.53 o 
  -8  22   3        9.87        0.00     14.39 o 
  -7  22   3      166.99      171.43     17.36 o 
  -6  22   3     1406.10     1334.09     34.77 o 
  -5  22   3      327.83      295.19     18.37 o 
  -4  22   3      242.34      221.29     13.95 o 
  -3  22   3      477.82      479.42     19.71 o 
  -2  22   3      260.75      263.65     14.97 o 
  -1  22   3       12.92       28.25     10.05 o 
   0  22   3       31.38       30.16     11.62 o 
   1  22   3       24.52       13.30     10.99 o 
   2  22   3        6.69        7.82      9.80 o 
   3  22   3       33.06       40.44     14.16 o 
   4  22   3      783.85      822.88     28.00 o 
   5  22   3      318.52      263.00     30.93 o 
   6  22   3      381.50      476.53     31.45 o 
  -8  23   3      805.09      785.08     33.19 o 
  -7  23   3      784.72      719.06     29.07 o 
  -6  23   3      464.72      374.74     22.97 o 
  -5  23   3       80.11       65.96     14.11 o 
  -4  23   3     1161.71     1080.65     30.89 o 
  -3  23   3     2368.78     2288.92     37.62 o 
  -2  23   3     3203.76     3255.20     43.53 o 
  -1  23   3     6658.47     6737.11     74.25 o 
   0  23   3     4127.84     4210.14     59.54 o 
   1  23   3     4745.26     4695.03     66.14 o 
   2  23   3     3543.80     3697.93     50.92 o 
   3  23   3     1350.98     1391.78     52.17 o 
   4  23   3     1144.64     1033.04     33.20 o 
   5  23   3      240.23      229.89     29.89 o 
   6  23   3        5.20        4.82     18.42 o 
  -8  24   3       22.75       12.36     17.07 o 
  -7  24   3       79.62       59.42     16.13 o 
  -6  24   3     1451.07     1284.01     35.73 o 
  -5  24   3      428.89      466.83     25.42 o 
  -4  24   3       52.24       67.66     14.81 o 
  -3  24   3      614.67      605.65     28.44 o 
  -2  24   3      252.03      280.99     15.90 o 
  -1  24   3      109.32      124.29     15.20 o 
   0  24   3       61.11       49.34     13.29 o 
   1  24   3       10.91        0.00     12.72 o 
   2  24   3       77.23       64.03     13.09 o 
   3  24   3      223.37      242.75     20.48 o 
   4  24   3      647.08      680.35     30.10 o 
   5  24   3      700.76      715.01     35.19 o 
  -7  25   3      898.96      884.56     31.83 o 
  -6  25   3       17.20        2.65     15.52 o 
  -5  25   3       44.62       47.15     15.27 o 
  -4  25   3      503.79      527.64     30.54 o 
  -3  25   3     1979.72     1998.41     43.67 o 
  -2  25   3     3500.01     3505.21     55.14 o 
  -1  25   3     3048.51     2907.95     64.81 o 
   0  25   3     2656.92     2909.79     49.56 o 
   1  25   3     2868.68     2932.52     53.96 o 
   2  25   3     1677.08     1580.60     43.10 o 
   3  25   3     1635.75     1697.42     55.82 o 
   4  25   3      912.01      870.26     35.75 o 
   5  25   3      112.85       75.30     20.73 o 
  -7  26   3      293.41      263.35     23.17 o 
  -6  26   3      817.47      799.05     34.33 o 
  -5  26   3      413.23      436.57     32.57 o 
  -4  26   3      257.48      248.50     34.25 o 
  -3  26   3      749.83      751.68     28.52 o 
  -2  26   3       61.28       67.28     14.66 o 
  -1  26   3       37.69       56.81     15.88 o 
   0  26   3        1.31       25.75     16.53 o 
   1  26   3       72.56       86.34     16.54 o 
   2  26   3        2.13        0.00     12.70 o 
   3  26   3      142.60      135.81     20.28 o 
   4  26   3      505.16      463.38     31.63 o 
  -6  27   3        6.83        3.99     17.20 o 
  -5  27   3      129.96      103.50     21.45 o 
  -4  27   3      170.28      153.94     28.17 o 
  -3  27   3      893.26      897.42     31.45 o 
  -2  27   3     1521.96     1492.57     55.97 o 
  -1  27   3     1852.44     1832.78     55.99 o 
   0  27   3     2483.72     2666.15     64.92 o 
   1  27   3     1275.73     1329.21     44.76 o 
   2  27   3      579.78      594.32     29.27 o 
   3  27   3      827.62      852.14     37.08 o 
   4  27   3      374.26      417.31     28.03 o 
  -5  28   3      441.97      395.13     32.42 o 
  -4  28   3      250.11      239.79     22.57 o 
  -3  28   3      112.11       93.00     19.97 o 
  -2  28   3      295.51      268.68     25.93 o 
  -1  28   3       61.78       72.18     19.97 o 
   0  28   3        0.11       18.13     17.22 o 
   1  28   3       66.58       38.90     19.74 o 
   2  28   3       32.64        1.82     14.41 o 
   3  28   3      192.42      196.90     21.93 o 
  -4  29   3      345.41      349.39     35.70 o 
  -3  29   3      455.13      467.55     32.95 o 
  -2  29   3     1546.70     1540.13     56.13 o 
  -1  29   3     1338.93     1346.65     45.01 o 
   0  29   3      708.48      794.33     36.57 o 
   1  29   3     1255.09     1269.55     50.49 o 
   2  29   3      761.99      792.20     36.58 o 
  -3  30   3      221.61      223.64     35.67 o 
  -2  30   3      215.26      226.98     44.79 o 
  -1  30   3       15.93       30.34     19.73 o 
   0  30   3        1.15        9.12     24.05 o 
 -13   0   4     1266.05     1269.42     83.59 o 
 -12   0   4      470.86      454.29     54.24 o 
 -11   0   4     2535.26     2585.09     91.27 o 
 -10   0   4     3740.74     3659.40     86.56 o 
  -9   0   4       36.84       34.83     14.34 o 
  -8   0   4       43.60       23.38     11.38 o 
  -7   0   4      843.77      792.99     18.94 o 
  -6   0   4    12132.46    11623.21    109.50 o 
  -5   0   4    63221.84    65265.02    587.20 o 
  -4   0   4    54951.57    55601.74    648.16 o 
  -3   0   4     5810.73     6846.69     95.40 o 
  -2   0   4     7866.70     8083.00    143.96 o 
  -1   0   4     6280.58     5805.45    218.92 o 
   0   0   4    14811.36    14510.29    321.92 o 
   1   0   4      514.00      565.27     25.00 o 
   3   0   4     1049.68     1128.60     76.25 o 
   4   0   4     6097.17     6055.04    156.87 o 
   5   0   4     5989.67     5958.60     96.31 o 
   6   0   4     6317.85     6741.91     95.14 o 
   7   0   4     6545.77     6625.59    122.10 o 
   8   0   4     6477.97     6256.85    139.46 o 
   9   0   4     2204.57     2080.82    128.80 o 
 -13   1   4        0.16       28.50     25.82 o 
 -12   1   4       79.16       49.17     26.45 o 
 -11   1   4       82.64       76.82     18.00 o 
 -10   1   4       95.15       50.34     14.22 o 
  -9   1   4       93.66       93.58     12.48 o 
  -8   1   4      262.39      234.90     10.19 o 
  -7   1   4      136.37      103.84      6.57 o 
  -6   1   4      364.33      386.42      8.87 o 
  -5   1   4     1390.25     1485.59     17.54 o 
  -4   1   4      148.54      172.39      7.54 o 
  -3   1   4    13413.01    13623.05    130.36 o 
  -2   1   4     2558.25     2537.64     41.00 o 
  -1   1   4      632.62      688.53     21.82 o 
   0   1   4     1341.86     1391.80     25.75 o 
   1   1   4     2859.07     2950.44     48.54 o 
   2   1   4       75.43      122.89     17.76 o 
   3   1   4      138.34      129.58      8.66 o 
   4   1   4        0.02        0.00      8.86 o 
   5   1   4      330.65      340.62     11.42 o 
   6   1   4        8.76        5.43      7.59 o 
   7   1   4       98.48       94.99     13.53 o 
   8   1   4        4.80        0.00     13.21 o 
   9   1   4        2.82        4.73     13.78 o 
 -13   2   4     1249.30     1252.46     58.68 o 
 -12   2   4      912.10      942.44     49.35 o 
 -11   2   4     1469.06     1445.32     49.28 o 
 -10   2   4     3809.40     3605.10     60.50 o 
  -9   2   4       62.83       45.94     11.18 o 
  -8   2   4       50.58       55.93      7.05 o 
  -7   2   4     1976.18     2076.42     23.22 o 
  -6   2   4     7307.75     7473.21     55.26 o 
  -5   2   4    42823.22    44391.18    284.17 o 
  -4   2   4    56204.64    57748.23    415.02 o 
  -3   2   4     5482.01     4889.50     51.48 o 
  -2   2   4    26646.38    26938.93    300.74 o 
  -1   2   4     3939.52     3758.16     73.87 o 
   0   2   4    11913.42    11827.67    165.37 o 
   1   2   4      362.81      267.49      9.42 o 
   2   2   4      623.89      581.79     28.99 o 
   3   2   4        5.47       10.70     10.13 o 
   4   2   4     2132.42     2253.44     40.74 o 
   5   2   4     5958.83     6167.79     69.87 o 
   6   2   4    12630.46    12746.17    123.36 o 
   7   2   4     7599.92     7580.00    103.49 o 
   8   2   4     5285.29     5243.15     80.85 o 
   9   2   4     2497.22     2468.51     72.24 o 
 -13   3   4        2.19        0.00     22.55 o 
 -12   3   4      190.28      153.42     28.64 o 
 -11   3   4      300.25      281.49     22.33 o 
 -10   3   4      233.83      230.11     22.79 o 
  -9   3   4      328.93      315.46     17.92 o 
  -8   3   4      252.11      238.90     11.08 o 
  -7   3   4     1088.20     1152.02     18.47 o 
  -6   3   4     1458.37     1525.48     17.21 o 
  -5   3   4      896.11      961.47     14.52 o 
  -4   3   4      693.91      786.79     14.90 o 
  -3   3   4    15751.82    16285.95    210.99 o 
  -2   3   4     8885.15     8893.44    118.84 o 
  -1   3   4     1698.10     1779.34     36.38 o 
   0   3   4     5730.11     5914.45     74.70 o 
   1   3   4     6087.41     6688.66     81.74 o 
   2   3   4    11709.05    13001.66    264.17 o 
   3   3   4       20.44       24.04      6.59 o 
   4   3   4       14.50       10.42      8.63 o 
   5   3   4      815.37      864.52     26.45 o 
   6   3   4       22.96        0.23     18.52 o 
   7   3   4       19.74        3.62     18.02 o 
   8   3   4        4.42        0.11     22.97 o 
   9   3   4       48.69       79.25     17.12 o 
 -13   4   4     1239.23     1226.19     63.79 o 
 -12   4   4     1931.10     1995.10     67.27 o 
 -11   4   4     1249.50     1188.49     38.95 o 
 -10   4   4     1782.95     1743.49     37.63 o 
  -9   4   4        9.62       12.50     10.31 o 
  -8   4   4      180.39      192.95     13.84 o 
  -7   4   4     2520.61     2537.37     30.28 o 
  -6   4   4    10366.48    10531.62     80.98 o 
  -5   4   4    36091.34    36620.90    250.72 o 
  -4   4   4    86634.34    89890.20    656.82 o 
  -3   4   4    18617.51    19021.64    152.30 o 
  -2   4   4    28058.11    27331.08    280.57 o 
  -1   4   4     9504.01     9629.88    126.82 o 
   0   4   4     8353.25     8606.21    115.19 o 
   1   4   4     3734.77     3648.75     53.64 o 
   2   4   4      271.52      322.82     13.32 o 
   3   4   4     1172.72     1432.40     28.04 o 
   4   4   4     1770.75     1722.04     28.87 o 
   5   4   4     8733.19     8678.84    101.87 o 
   6   4   4     4844.97     4773.00     72.81 o 
   7   4   4     9563.56     9567.58    120.08 o 
   8   4   4     6125.93     6213.54    132.81 o 
   9   4   4     3190.17     3243.04     67.58 o 
 -13   5   4       26.45       36.46     26.55 o 
 -12   5   4       64.49       24.56     23.80 o 
 -11   5   4      266.07      296.46     35.60 o 
 -10   5   4       43.81       22.82     11.78 o 
  -9   5   4        3.69        2.22     10.31 o 
  -8   5   4        8.62        2.70      6.56 o 
  -7   5   4       13.59        8.44      5.93 o 
  -6   5   4       21.78        5.13      4.97 o 
  -5   5   4      226.52      214.81      7.60 o 
  -4   5   4     9893.16    10106.33     77.12 o 
  -3   5   4      891.59      924.50     14.14 o 
  -2   5   4       84.68       53.39      7.02 o 
  -1   5   4     1280.65     1463.07     35.62 o 
   0   5   4       36.77       56.03      9.37 o 
   1   5   4    11992.97    13265.24    171.14 o 
   2   5   4    11461.48    12275.06    133.44 o 
   3   5   4      190.54      199.28     26.55 o 
   4   5   4      802.66      750.16     22.28 o 
   5   5   4      529.38      525.01     14.73 o 
   6   5   4       38.97       16.73     12.33 o 
   7   5   4      314.51      317.68     24.89 o 
   8   5   4       32.51       36.30     20.65 o 
   9   5   4       11.73        0.00     14.01 o 
 -12   6   4     2215.91     2160.01     70.78 o 
 -11   6   4     1291.63     1341.96     39.75 o 
 -10   6   4      169.86      138.50     15.09 o 
  -9   6   4      137.00      140.91     13.32 o 
  -8   6   4      807.33      806.35     18.29 o 
  -7   6   4     4413.19     4502.27     46.42 o 
  -6   6   4    10182.53    10031.72     75.66 o 
  -5   6   4     6966.85     6952.60     56.80 o 
  -4   6   4    38884.39    41064.13    272.70 o 
  -3   6   4    46330.32    46390.36    344.74 o 
  -2   6   4    23105.09    22200.17    316.34 o 
  -1   6   4    36770.48    35067.93    386.13 o 
   0   6   4     7524.40     7280.58    103.57 o 
   1   6   4     1875.38     1956.48     38.37 o 
   2   6   4      723.82      665.54     17.99 o 
   3   6   4      212.72      210.86     10.57 o 
   4   6   4     7822.46     7852.82     95.65 o 
   5   6   4     3247.97     3326.73     49.41 o 
   6   6   4     1695.71     1696.29     37.87 o 
   7   6   4    13657.19    13570.26    180.19 o 
   8   6   4     6113.64     6075.55    101.24 o 
   9   6   4     3007.95     3048.80     61.10 o 
 -12   7   4       48.85       71.34     25.38 o 
 -11   7   4      305.42      317.53     20.80 o 
 -10   7   4      595.76      588.50     24.04 o 
  -9   7   4       29.10       15.03     10.21 o 
  -8   7   4      221.22      232.70     17.19 o 
  -7   7   4      871.01      880.63     19.59 o 
  -6   7   4       36.07       41.96      6.13 o 
  -5   7   4      772.88      813.80     13.62 o 
  -4   7   4      448.03      506.40     11.48 o 
  -3   7   4    13360.87    13585.99    104.83 o 
  -2   7   4      204.39      167.95      9.57 o 
  -1   7   4       13.36       18.65      6.76 o 
   0   7   4      668.64      615.05     21.64 o 
   1   7   4     1008.11     1013.34     27.61 o 
   2   7   4       23.82       14.73      6.08 o 
   3   7   4        6.87        6.05      6.40 o 
   4   7   4      655.82      611.02     17.94 o 
   5   7   4        5.70       24.93      9.61 o 
   6   7   4       39.56       79.91     13.23 o 
   7   7   4        0.12       39.65     20.01 o 
   8   7   4       50.18       56.68     18.94 o 
   9   7   4        7.52       38.59     17.66 o 
 -12   8   4     1580.32     1535.15     76.33 o 
 -11   8   4      965.47      968.27     30.77 o 
 -10   8   4       15.52       13.04     11.61 o 
  -9   8   4        0.59        0.00     11.91 o 
  -8   8   4      281.27      276.27     13.58 o 
  -7   8   4     3605.70     3590.76     43.00 o 
  -6   8   4     2651.98     2675.81     30.90 o 
  -5   8   4     8716.13     8773.54     63.41 o 
  -4   8   4    13618.43    13766.37     98.82 o 
  -3   8   4    38252.59    38317.10    275.08 o 
  -2   8   4    33906.73    34254.03    318.28 o 
  -1   8   4    14510.74    14151.47    195.30 o 
   0   8   4     3580.33     3166.76     48.87 o 
   1   8   4     2936.55     3017.25     44.51 o 
   2   8   4     3499.23     3757.25     48.92 o 
   3   8   4      892.85      947.49     26.04 o 
   4   8   4     2404.49     2466.95     39.70 o 
   5   8   4     4866.67     4771.64     76.25 o 
   6   8   4     7945.33     7963.25    115.82 o 
   7   8   4     8738.50     8771.12    128.28 o 
   8   8   4     4696.98     4747.90     80.88 o 
   9   8   4     2393.33     2376.33     63.50 o 
 -12   9   4        5.24        9.83     15.44 o 
 -11   9   4      112.65      112.15     15.78 o 
 -10   9   4      116.80      110.93     14.91 o 
  -9   9   4      231.95      246.79     16.41 o 
  -8   9   4      571.62      566.89     25.50 o 
  -7   9   4      434.67      442.57     15.62 o 
  -6   9   4       40.79       21.76      6.24 o 
  -5   9   4      994.16     1046.71     15.98 o 
  -4   9   4     1709.50     1829.26     21.23 o 
  -3   9   4      542.51      686.27     16.93 o 
  -2   9   4      861.70      865.85     17.36 o 
  -1   9   4      656.59      606.66     20.59 o 
   0   9   4     1508.13     1760.60     31.66 o 
   1   9   4      497.41      510.74     18.62 o 
   2   9   4     1258.41     1374.36     26.16 o 
   3   9   4        1.52        5.12      7.97 o 
   4   9   4        1.99       11.51      8.71 o 
   5   9   4      428.80      397.54     20.84 o 
   6   9   4     1192.86     1235.04     36.49 o 
   7   9   4        3.02       34.86     16.28 o 
   8   9   4       38.63       44.77     19.93 o 
   9   9   4        2.68        0.00     15.31 o 
 -12  10   4      999.38      983.39     37.05 o 
 -11  10   4      896.94      922.50     31.49 o 
 -10  10   4      187.65      189.56     19.72 o 
  -9  10   4      384.47      411.00     21.06 o 
  -8  10   4     1064.95     1021.85     23.76 o 
  -7  10   4     3401.65     3496.10     45.43 o 
  -6  10   4     1468.93     1376.23     26.17 o 
  -5  10   4    14419.85    14627.71    101.78 o 
  -4  10   4    11712.63    11212.06     83.93 o 
  -3  10   4    17268.96    17158.94    136.81 o 
  -2  10   4    29251.65    28942.06    229.26 o 
  -1  10   4     8756.73     8357.74     80.69 o 
   0  10   4       36.11       43.10      8.47 o 
   1  10   4     3203.04     3415.91     44.00 o 
   2  10   4      173.55      215.29     12.59 o 
   3  10   4      836.50      921.80     38.53 o 
   4  10   4      398.96      411.54     19.72 o 
   5  10   4     5620.18     5393.46     87.31 o 
   6  10   4     7045.80     6944.04    107.82 o 
   7  10   4     4429.64     4481.74     80.43 o 
   8  10   4     2938.81     2981.27     69.31 o 
   9  10   4     2017.82     2001.13     51.72 o 
 -12  11   4        8.69       13.74     16.98 o 
 -11  11   4      108.88      116.40     17.21 o 
 -10  11   4      993.09      993.64     31.78 o 
  -9  11   4      215.01      192.76     15.73 o 
  -8  11   4       23.82       14.60      9.32 o 
  -7  11   4        2.01        2.28      8.75 o 
  -6  11   4      405.35      488.54     14.92 o 
  -5  11   4      147.78      154.40      7.61 o 
  -4  11   4        0.91        7.01      5.82 o 
  -3  11   4      155.54      132.57      9.05 o 
  -2  11   4     1309.11     1214.53     18.73 o 
  -1  11   4     2991.17     3020.54     35.57 o 
   0  11   4      833.12      738.03     15.72 o 
   1  11   4      939.80     1090.40     18.02 o 
   2  11   4     1213.17     1202.01     35.24 o 
   3  11   4        3.75        0.00      7.43 o 
   4  11   4     1001.87      917.57     28.94 o 
   5  11   4      626.10      721.28     33.46 o 
   6  11   4      145.30      166.40     19.04 o 
   7  11   4       17.23       41.35     15.53 o 
   8  11   4       21.46       21.73     17.33 o 
   9  11   4        2.60        0.64     16.47 o 
 -12  12   4      622.02      691.23     33.58 o 
 -11  12   4      983.84      994.58     65.86 o 
 -10  12   4      860.68      866.05     26.04 o 
  -9  12   4      106.98       83.10     13.31 o 
  -8  12   4      138.95      151.05     12.85 o 
  -7  12   4     3334.35     3301.20     42.49 o 
  -6  12   4     6646.13     6351.49     61.69 o 
  -5  12   4     7703.94     7674.11     62.75 o 
  -4  12   4    12871.39    12925.14     99.87 o 
  -3  12   4    15109.18    14877.42    120.94 o 
  -2  12   4     7456.44     7143.57     62.17 o 
  -1  12   4    10471.39    10389.55     81.51 o 
   0  12   4     5909.46     5536.73     62.96 o 
   1  12   4     1159.67     1121.46     19.20 o 
   2  12   4       24.81       16.17      8.77 o 
   3  12   4      406.81      346.87     18.70 o 
   4  12   4     4728.55     4764.35     75.79 o 
   5  12   4     4861.76     4973.89     85.54 o 
   6  12   4     2613.01     2517.85     56.65 o 
   7  12   4     2929.98     3025.14     65.60 o 
   8  12   4     2044.63     2138.39     68.35 o 
 -12  13   4       10.07       33.29     19.12 o 
 -11  13   4      380.10      353.93     27.81 o 
 -10  13   4     1585.95     1556.28     34.27 o 
  -9  13   4      109.03      132.96     15.14 o 
  -8  13   4       17.43        6.41      9.50 o 
  -7  13   4      375.58      379.45     16.31 o 
  -6  13   4      693.67      734.87     18.11 o 
  -5  13   4      105.68      120.95      8.92 o 
  -4  13   4      185.05      176.56      9.66 o 
  -3  13   4      367.25      377.57     11.79 o 
  -2  13   4      283.65      336.54     11.81 o 
  -1  13   4      513.94      633.11     14.16 o 
   0  13   4     1539.30     1443.62     23.91 o 
   1  13   4     2365.98     2282.94     30.28 o 
   2  13   4     1430.61     1446.14     32.09 o 
   3  13   4      225.20      248.23     16.91 o 
   4  13   4     1162.34     1218.04     35.92 o 
   5  13   4       93.50       92.15     17.26 o 
   6  13   4       78.39       52.01     16.07 o 
   7  13   4       13.58       17.45     15.83 o 
   8  13   4        0.02        0.00     17.05 o 
 -11  14   4      381.71      404.60     29.54 o 
 -10  14   4      711.01      689.03     24.65 o 
  -9  14   4      684.07      656.80     24.93 o 
  -8  14   4        7.37        0.00      9.24 o 
  -7  14   4     3920.35     3977.79     49.41 o 
  -6  14   4     8200.87     8277.19     74.59 o 
  -5  14   4     6669.38     6747.44     62.00 o 
  -4  14   4    10686.30    10508.01    106.60 o 
  -3  14   4    11632.99    10981.74     90.09 o 
  -2  14   4    13361.07    13185.87     98.15 o 
  -1  14   4     8160.05     8213.21     73.61 o 
   0  14   4     6687.32     6579.36     58.50 o 
   1  14   4     3425.77     3210.40     38.78 o 
   2  14   4      382.68      402.53     19.53 o 
   3  14   4     1174.15     1098.85     31.19 o 
   4  14   4     7128.88     6612.34     91.26 o 
   5  14   4     5418.83     5238.12     97.80 o 
   6  14   4     2258.29     2398.93    111.00 o 
   7  14   4     2678.54     2643.35     70.39 o 
   8  14   4     2016.36     1972.60     60.30 o 
 -11  15   4      218.55      159.88     23.17 o 
 -10  15   4      616.46      599.91     23.92 o 
  -9  15   4      336.74      317.29     20.12 o 
  -8  15   4      638.14      702.98     24.35 o 
  -7  15   4      171.88      206.59     14.28 o 
  -6  15   4      571.09      609.51     17.84 o 
  -5  15   4      405.27      429.38     20.08 o 
  -4  15   4      124.23      125.66      9.73 o 
  -3  15   4     1640.86     1708.23     24.30 o 
  -2  15   4      474.97      476.07     12.59 o 
  -1  15   4        9.97       24.40      6.54 o 
   0  15   4      692.12      690.04     15.61 o 
   1  15   4     1482.24     1480.13     29.69 o 
   2  15   4     1285.52     1240.15     24.94 o 
   3  15   4       54.29       20.43     11.17 o 
   4  15   4      841.70      839.41     28.48 o 
   5  15   4      286.18      323.71     25.10 o 
   6  15   4        0.99        6.34     15.38 o 
   7  15   4       15.42       27.43     18.15 o 
   8  15   4       26.82       46.77     20.66 o 
 -11  16   4      562.43      574.43     31.15 o 
 -10  16   4      291.88      290.40     19.19 o 
  -9  16   4      108.50       85.53     13.77 o 
  -8  16   4     1222.98     1133.14     26.78 o 
  -7  16   4     1413.14     1340.96     34.82 o 
  -6  16   4     4434.12     4496.75     51.30 o 
  -5  16   4     8675.07     8664.55     76.16 o 
  -4  16   4     5617.40     5504.28     52.83 o 
  -3  16   4     7388.50     7061.16     64.72 o 
  -2  16   4    12573.06    12342.98     97.43 o 
  -1  16   4    12131.36    11711.59     96.92 o 
   0  16   4     3899.74     3754.75     40.41 o 
   1  16   4     1732.49     1784.70     28.65 o 
   2  16   4      137.54      150.55     12.11 o 
   3  16   4      488.05      502.98     24.86 o 
   4  16   4     2507.88     2356.27     62.30 o 
   5  16   4     3904.24     3744.68     77.27 o 
   6  16   4     3100.65     3087.14    119.17 o 
   7  16   4     2341.49     2335.60     66.55 o 
   8  16   4     2383.30     2437.42     70.34 o 
 -11  17   4        0.88       12.22     17.74 o 
 -10  17   4      249.01      264.96     20.71 o 
  -9  17   4      670.76      705.87     25.39 o 
  -8  17   4      356.34      323.02     21.98 o 
  -7  17   4        4.71        0.00      9.76 o 
  -6  17   4      187.74      171.65     13.74 o 
  -5  17   4      405.38      390.95     15.32 o 
  -4  17   4       46.71       34.55      8.00 o 
  -3  17   4       16.70       28.95      7.63 o 
  -2  17   4        2.78        2.55      6.86 o 
  -1  17   4      405.19      426.63     14.75 o 
   0  17   4     2117.54     2040.56     28.31 o 
   1  17   4     2501.37     2436.44     36.94 o 
   2  17   4     1911.09     1969.53     32.81 o 
   3  17   4      836.73      772.98     30.33 o 
   4  17   4       15.80        0.00     15.03 o 
   5  17   4        6.33       12.19     16.19 o 
   6  17   4      140.30      127.04     23.37 o 
   7  17   4       18.23       23.31     20.19 o 
 -10  18   4       97.08       64.50     15.99 o 
  -9  18   4        2.77        3.18     12.18 o 
  -8  18   4      597.28      561.72     21.62 o 
  -7  18   4     2042.81     2064.30     50.53 o 
  -6  18   4     3805.16     3720.38     50.45 o 
  -5  18   4     7771.70     7540.80     72.13 o 
  -4  18   4     7097.12     6896.53     65.92 o 
  -3  18   4     6375.32     6428.15     59.62 o 
  -2  18   4     4701.46     4586.02     47.81 o 
  -1  18   4     6088.17     5789.65     59.96 o 
   0  18   4     3782.31     3775.83     47.20 o 
   1  18   4      684.74      691.48     20.93 o 
   2  18   4        8.36        0.00      8.32 o 
   3  18   4      129.67      118.91     19.26 o 
   4  18   4      875.08      875.58     32.81 o 
   5  18   4     1396.30     1336.86     38.49 o 
   6  18   4     2166.24     2147.02     95.54 o 
   7  18   4     2264.93     2229.23     68.68 o 
 -10  19   4       98.52       60.43     16.71 o 
  -9  19   4      311.90      324.58     20.64 o 
  -8  19   4      105.46       96.56     13.74 o 
  -7  19   4      475.60      468.28     24.36 o 
  -6  19   4      121.61      132.65     13.26 o 
  -5  19   4      199.80      201.08     12.76 o 
  -4  19   4        3.10        9.57      9.53 o 
  -3  19   4      459.27      461.45     18.41 o 
  -2  19   4      337.07      301.40     13.67 o 
  -1  19   4     1287.65     1268.75     29.86 o 
   0  19   4     2490.87     2305.18     34.46 o 
   1  19   4     2096.22     2054.45     40.20 o 
   2  19   4      282.66      247.81     14.60 o 
   3  19   4      533.44      608.10     26.26 o 
   4  19   4       53.24       65.56     17.65 o 
   5  19   4       35.47       44.24     15.63 o 
   6  19   4       87.62      108.60     23.83 o 
   7  19   4        0.46       23.63     22.55 o 
 -10  20   4      136.60      154.92     20.66 o 
  -9  20   4       94.49       34.86     14.63 o 
  -8  20   4      219.66      208.82     17.08 o 
  -7  20   4      758.79      771.93     25.56 o 
  -6  20   4     1642.37     1676.30     33.65 o 
  -5  20   4     2539.82     2490.08     42.17 o 
  -4  20   4     4965.62     4999.56     59.93 o 
  -3  20   4     7183.47     7259.95     78.54 o 
  -2  20   4     7548.19     7365.07     71.77 o 
  -1  20   4     7865.24     7629.51     95.17 o 
   0  20   4     1586.18     1584.56     42.99 o 
   1  20   4      105.93      101.21     12.49 o 
   2  20   4      377.89      330.64     16.81 o 
   3  20   4        4.51        0.00     12.13 o 
   4  20   4     1492.07     1555.64     51.48 o 
   5  20   4     1408.89     1428.69     43.96 o 
   6  20   4     1616.83     1592.24     60.06 o 
  -9  21   4       80.26       52.65     17.69 o 
  -8  21   4      257.68      243.67     18.26 o 
  -7  21   4      961.17      982.25     34.43 o 
  -6  21   4        3.70        0.00      9.77 o 
  -5  21   4      618.17      604.21     21.28 o 
  -4  21   4      387.50      418.21     18.09 o 
  -3  21   4      214.69      206.26     13.99 o 
  -2  21   4        8.08       27.41      9.36 o 
  -1  21   4      822.34      799.73     34.49 o 
   0  21   4       15.25        7.64      9.47 o 
   1  21   4     1092.68     1087.03     26.27 o 
   2  21   4      461.52      459.58     19.50 o 
   3  21   4      214.24      189.77     19.09 o 
   4  21   4      483.29      486.07     31.25 o 
   5  21   4       51.20       82.74     18.97 o 
   6  21   4       96.26       85.40     25.21 o 
  -9  22   4       46.21        0.00     16.60 o 
  -8  22   4      432.72      397.80     21.77 o 
  -7  22   4      282.04      314.27     20.67 o 
  -6  22   4      104.38       90.38     14.28 o 
  -5  22   4     1093.10     1171.58     43.46 o 
  -4  22   4     4842.71     4979.51     61.16 o 
  -3  22   4     4784.98     4818.45     55.73 o 
  -2  22   4     8585.52     8273.63    100.46 o 
  -1  22   4     5454.06     5318.91     62.66 o 
   0  22   4       81.30       90.31     12.82 o 
   1  22   4      538.13      569.53     22.58 o 
   2  22   4       52.66       33.10     13.22 o 
   3  22   4      193.32      183.00     16.97 o 
   4  22   4      969.13      925.98     40.50 o 
   5  22   4     1430.57     1330.71     48.28 o 
   6  22   4     1301.15     1267.31     58.74 o 
  -9  23   4      331.77      338.81     26.26 o 
  -8  23   4      310.34      298.73     24.84 o 
  -7  23   4      646.59      615.45     25.98 o 
  -6  23   4        6.19        0.00     13.38 o 
  -5  23   4       73.47       72.92     13.55 o 
  -4  23   4       78.15       89.92     13.98 o 
  -3  23   4      177.54      139.07     13.30 o 
  -2  23   4      303.84      274.41     17.18 o 
  -1  23   4      131.38      141.61     15.09 o 
   0  23   4       15.41        2.96     12.46 o 
   1  23   4      277.24      227.25     21.08 o 
   2  23   4      267.67      298.35     34.05 o 
   3  23   4     1306.38     1284.65     34.95 o 
   4  23   4      349.18      297.58     25.12 o 
   5  23   4      335.93      313.39     34.02 o 
  -8  24   4      175.59      212.34     20.86 o 
  -7  24   4      688.78      706.92     32.65 o 
  -6  24   4      473.96      480.05     30.96 o 
  -5  24   4     2304.37     2284.35     42.55 o 
  -4  24   4     3490.90     3519.11     68.74 o 
  -3  24   4     2202.28     2205.15     62.23 o 
  -2  24   4     2241.54     2216.51     40.27 o 
  -1  24   4     1187.42     1227.54     32.39 o 
   0  24   4     1249.15     1264.53     33.79 o 
   1  24   4      342.46      306.35     21.43 o 
   2  24   4       62.36       33.03     14.76 o 
   3  24   4      219.06      221.72     19.55 o 
   4  24   4      523.66      500.06     41.29 o 
   5  24   4     1023.96     1088.81     45.80 o 
  -8  25   4      580.29      547.43     37.93 o 
  -7  25   4      799.52      789.70     47.69 o 
  -6  25   4       62.76       54.07     15.31 o 
  -5  25   4       10.43       11.04     16.71 o 
  -4  25   4        8.16       23.87     14.73 o 
  -3  25   4       14.16       30.94     14.73 o 
  -2  25   4      832.84      813.94     27.79 o 
  -1  25   4     1199.61     1167.94     35.15 o 
   0  25   4       21.86       46.40     15.28 o 
   1  25   4       16.67        5.26     14.26 o 
   2  25   4      471.37      499.43     36.73 o 
   3  25   4      719.86      683.24     28.94 o 
   4  25   4      978.87      963.02     45.53 o 
  -7  26   4      510.04      436.40     29.42 o 
  -6  26   4     1232.42     1226.54     44.44 o 
  -5  26   4     1499.91     1543.43     42.94 o 
  -4  26   4     1413.02     1453.99     61.60 o 
  -3  26   4     2154.30     2278.52     46.46 o 
  -2  26   4     1275.31     1387.56     36.95 o 
  -1  26   4     2038.32     2002.73     50.51 o 
   0  26   4     2303.28     2117.24     51.38 o 
   1  26   4       17.87        7.33     14.76 o 
   2  26   4        4.41       11.29     16.39 o 
   3  26   4       77.03       77.21     17.36 o 
   4  26   4      712.31      736.19     44.01 o 
  -6  27   4      240.67      266.71     26.02 o 
  -5  27   4       90.76      102.58     18.66 o 
  -4  27   4       19.24       16.94     19.03 o 
  -3  27   4        9.23       32.69     17.80 o 
  -2  27   4      255.87      261.94     23.91 o 
  -1  27   4      318.24      278.17     25.17 o 
   0  27   4      444.89      523.51     32.77 o 
   1  27   4      538.15      521.84     29.12 o 
   2  27   4      413.25      352.96     25.29 o 
   3  27   4      577.88      549.00     47.03 o 
  -5  28   4     2229.45     2196.09     63.78 o 
  -4  28   4     1405.48     1494.51     52.03 o 
  -3  28   4     1673.41     1655.41     46.30 o 
  -2  28   4     2334.12     2380.64     53.83 o 
  -1  28   4     1337.43     1331.34     48.82 o 
   0  28   4      774.77      710.82     39.93 o 
   1  28   4      133.64      155.82     22.98 o 
   2  28   4        1.86        0.00     15.64 o 
  -4  29   4       42.78       57.63     20.10 o 
  -3  29   4        5.40       10.26     18.44 o 
  -2  29   4       10.51       59.78     19.93 o 
  -1  29   4      448.33      418.76     30.10 o 
   0  29   4      472.24      374.78     42.26 o 
   1  29   4      460.15      514.90     34.10 o 
 -13   1   5        4.54        0.00     21.64 o 
 -12   1   5       80.98       80.39     14.34 o 
 -11   1   5     1327.02     1347.86     39.33 o 
 -10   1   5     4534.53     4505.27     73.26 o 
  -9   1   5     3709.70     3700.00     43.03 o 
  -8   1   5     6199.46     6090.84     58.12 o 
  -7   1   5     4380.36     4345.00     37.11 o 
  -6   1   5    22833.54    22889.37    151.83 o 
  -5   1   5    14386.71    14561.41    112.84 o 
  -4   1   5    12160.34    12304.39    106.46 o 
  -3   1   5    20435.31    20607.72    203.25 o 
  -2   1   5     4527.34     4655.38     90.06 o 
  -1   1   5       78.22       58.39     14.95 o 
   0   1   5    12557.81    12819.10    161.08 o 
   1   1   5    10934.75    10983.78    149.06 o 
   2   1   5    13843.37    13468.18    218.80 o 
   3   1   5    20710.12    20962.91    294.66 o 
   4   1   5    15165.86    15442.65    232.32 o 
   5   1   5     5959.45     6000.57     97.14 o 
   6   1   5     5725.57     5606.83     66.77 o 
   7   1   5     4521.44     4449.74     66.45 o 
   8   1   5     1407.06     1349.52     53.30 o 
   9   1   5        5.32       11.31     12.60 o 
 -13   2   5        4.78        0.00     21.11 o 
 -12   2   5        2.90       13.32     12.45 o 
 -11   2   5       70.01       86.40     15.35 o 
 -10   2   5       10.16        5.58     12.66 o 
  -9   2   5       12.93        0.00      8.17 o 
  -8   2   5     1301.50     1245.30     21.00 o 
  -7   2   5      114.47      101.78      6.57 o 
  -6   2   5     2637.62     2819.66     27.50 o 
  -5   2   5     5353.99     5916.02     49.53 o 
  -4   2   5      718.97      671.29     14.03 o 
  -3   2   5     2641.63     2638.12     34.79 o 
  -2   2   5      117.38      105.62     16.47 o 
  -1   2   5      151.48      113.42     13.71 o 
   0   2   5      541.05      603.23     19.97 o 
   1   2   5     1639.43     1778.23     36.31 o 
   2   2   5        3.49        5.04     11.15 o 
   3   2   5     2494.16     2955.77     99.35 o 
   4   2   5      103.00       92.20     16.72 o 
   5   2   5      354.99      422.34     18.43 o 
   6   2   5        1.08        0.00     13.15 o 
   7   2   5       72.81       50.56     18.68 o 
   8   2   5       72.59       78.75     14.05 o 
   9   2   5       58.94       44.46     14.11 o 
 -13   3   5       36.26       31.42     24.56 o 
 -12   3   5      105.18       88.81     14.94 o 
 -11   3   5      822.97      816.15     30.13 o 
 -10   3   5     2951.30     3028.76     53.67 o 
  -9   3   5     5320.93     5217.79     54.96 o 
  -8   3   5     5135.50     5057.99     51.02 o 
  -7   3   5     8947.08     8911.98     68.92 o 
  -6   3   5    37808.34    38668.62    258.53 o 
  -5   3   5    27483.04    28184.98    185.69 o 
  -4   3   5     4348.44     4247.91     42.53 o 
  -3   3   5     9435.21     9727.89    117.39 o 
  -2   3   5     6223.58     6301.24    103.59 o 
  -1   3   5      635.61      592.40     25.61 o 
   0   3   5    11202.34    11678.05    143.12 o 
   1   3   5    13426.36    13780.34    192.24 o 
   2   3   5    23223.77    23427.92    238.23 o 
   3   3   5    11799.07    11988.56    167.14 o 
   4   3   5     9274.02     9216.08    139.48 o 
   5   3   5    11381.72    11530.81    162.85 o 
   6   3   5     5051.69     5154.59     82.02 o 
   7   3   5      988.12     1024.74     46.19 o 
   8   3   5     1104.86     1133.12     31.11 o 
   9   3   5      122.42      124.04     16.51 o 
 -13   4   5       30.39       33.42     24.60 o 
 -12   4   5       53.28       70.95     14.53 o 
 -11   4   5       28.37       27.91     13.84 o 
 -10   4   5       17.27        1.24     11.09 o 
  -9   4   5      103.84       99.16     11.62 o 
  -8   4   5      925.16      879.26     21.58 o 
  -7   4   5      235.94      250.51     11.60 o 
  -6   4   5      658.00      626.48     13.07 o 
  -5   4   5      178.47      185.99      8.67 o 
  -4   4   5      653.72      678.74     23.49 o 
  -3   4   5        9.75        2.31      5.05 o 
  -2   4   5      563.29      638.57     24.76 o 
  -1   4   5     1123.10     1086.17     36.91 o 
   0   4   5     1051.74     1261.25     26.33 o 
   1   4   5      739.41      790.06     19.69 o 
   2   4   5      352.36      330.56     14.28 o 
   3   4   5        1.05        3.97     10.85 o 
   4   4   5      270.57      257.87     17.23 o 
   5   4   5      265.28      256.34     21.66 o 
   6   4   5       63.80      103.03     18.28 o 
   7   4   5      206.85      189.88     14.77 o 
   8   4   5        0.13        0.00     13.69 o 
   9   4   5        9.29        0.00     13.52 o 
 -13   5   5       65.36       48.17     25.13 o 
 -12   5   5        5.12       11.81     12.59 o 
 -11   5   5      363.23      305.69     24.21 o 
 -10   5   5     2727.95     2716.18     46.71 o 
  -9   5   5     8225.29     8247.79     82.98 o 
  -8   5   5     5456.54     5391.88     56.84 o 
  -7   5   5    13588.10    13445.92    100.43 o 
  -6   5   5    18544.81    18828.01    123.74 o 
  -5   5   5    12381.89    12572.79     92.54 o 
  -4   5   5    14267.97    14303.58    107.33 o 
  -3   5   5     4276.95     4631.34     73.36 o 
  -2   5   5     4845.21     4976.69     97.86 o 
  -1   5   5     3012.16     3301.88     58.20 o 
   0   5   5     8779.31     9006.12    123.52 o 
   1   5   5    14252.38    14380.17    153.29 o 
   2   5   5     9151.97     9006.57     99.38 o 
   3   5   5     5988.10     6041.49     74.62 o 
   4   5   5     9324.75     8923.69    136.78 o 
   5   5   5     4654.98     4670.57     66.96 o 
   6   5   5     8330.78     8285.00    128.16 o 
   7   5   5     2285.78     2339.81     47.19 o 
   8   5   5      647.97      650.47     24.90 o 
   9   5   5      214.60      204.80     18.84 o 
 -13   6   5       58.59       33.73     24.35 o 
 -12   6   5       25.71       10.43     13.16 o 
 -11   6   5      110.51      107.57     16.12 o 
 -10   6   5        0.28       14.08     11.69 o 
  -9   6   5       25.50       20.92     10.59 o 
  -8   6   5       15.14       14.59      8.45 o 
  -7   6   5      171.95      158.62     10.05 o 
  -6   6   5       58.04       40.72      6.99 o 
  -5   6   5     6264.37     6745.25     53.28 o 
  -4   6   5       64.37       96.90      7.02 o 
  -3   6   5       33.88       45.58      6.22 o 
  -2   6   5      118.95      144.08     11.75 o 
  -1   6   5     1904.89     2062.18     43.00 o 
   0   6   5     8680.65     8953.19    123.80 o 
   1   6   5      132.20      142.80      9.74 o 
   2   6   5      488.46      462.32     13.92 o 
   3   6   5        0.21        6.09      6.71 o 
   4   6   5      709.11      693.63     21.14 o 
   5   6   5      815.56      849.73     23.32 o 
   6   6   5      694.01      741.89     31.09 o 
   7   6   5       79.38       74.68     14.12 o 
   8   6   5       50.71       40.54     14.39 o 
   9   6   5        2.87        3.18     16.24 o 
 -13   7   5       74.68       78.74     27.56 o 
 -12   7   5        0.64       17.58     12.47 o 
 -11   7   5      477.80      501.28     26.34 o 
 -10   7   5     2672.89     2629.65     46.61 o 
  -9   7   5     5704.03     5774.81     68.47 o 
  -8   7   5    10199.47    10200.24     94.00 o 
  -7   7   5    16645.40    16711.94    128.54 o 
  -6   7   5     6397.55     6300.95     52.66 o 
  -5   7   5     5204.48     5248.64     44.16 o 
  -4   7   5    26522.27    27447.79    200.57 o 
  -3   7   5     7050.39     7136.81    119.49 o 
  -2   7   5     1023.07     1120.57     27.36 o 
  -1   7   5     1887.52     2043.28     43.47 o 
   0   7   5     8525.49     8646.75    120.35 o 
   1   7   5     5687.79     5716.60     70.71 o 
   2   7   5     1480.22     1267.58     26.29 o 
   3   7   5    12187.30    12198.69    147.15 o 
   4   7   5     4874.49     4781.97    109.09 o 
   5   7   5     5423.33     5287.06     80.62 o 
   6   7   5    12491.34    12372.76    164.82 o 
   7   7   5     2298.69     2251.75     54.92 o 
   8   7   5      571.56      568.88     25.04 o 
 -12   8   5       93.20       85.21     15.86 o 
 -11   8   5      175.95      185.26     18.39 o 
 -10   8   5      102.18       95.44     14.14 o 
  -9   8   5       36.24       26.28     10.07 o 
  -8   8   5      180.31      188.76     13.67 o 
  -7   8   5      473.83      473.34     19.30 o 
  -6   8   5     2385.93     2359.19     25.93 o 
  -5   8   5     2535.02     2782.78     29.45 o 
  -4   8   5       13.07       26.18      6.99 o 
  -3   8   5       78.92       88.24      8.21 o 
  -2   8   5      222.35      209.86     10.40 o 
  -1   8   5       76.80       67.76      9.69 o 
   0   8   5     5254.07     5472.68     64.49 o 
   1   8   5      390.39      494.89     14.18 o 
   2   8   5     1477.21     1484.15     29.35 o 
   3   8   5       46.50       78.72     17.85 o 
   4   8   5       32.11       17.62      9.68 o 
   5   8   5      572.36      578.67     23.49 o 
   6   8   5     1648.66     1588.08     58.06 o 
   7   8   5        0.51        0.00     12.16 o 
   8   8   5       36.65       18.53     14.63 o 
 -12   9   5        0.51       13.93     11.77 o 
 -11   9   5     1272.55     1267.17     64.05 o 
 -10   9   5     2159.57     2100.19     41.92 o 
  -9   9   5     2823.36     2837.90     41.84 o 
  -8   9   5    11555.34    11264.16    109.45 o 
  -7   9   5    11259.78    11361.70     96.88 o 
  -6   9   5    16449.36    16770.03    122.95 o 
  -5   9   5    18432.85    18420.11    126.29 o 
  -4   9   5     1761.03     1633.79     21.80 o 
  -3   9   5     1358.60     1293.17     24.54 o 
  -2   9   5      866.30      990.39     18.92 o 
  -1   9   5     2685.83     2701.82     36.21 o 
   0   9   5      693.51      658.69     16.17 o 
   1   9   5     5974.92     5950.46     69.22 o 
   2   9   5     7852.19     7491.29     92.24 o 
   3   9   5    11824.30    11639.06    144.91 o 
   4   9   5     6642.30     6591.47     92.18 o 
   5   9   5     9681.22     9428.94    132.63 o 
   6   9   5     6350.48     6249.69    158.08 o 
   7   9   5     1181.47     1203.02     40.85 o 
   8   9   5      715.29      669.30     31.55 o 
 -12  10   5      499.27      442.88     25.61 o 
 -11  10   5      235.15      217.05     18.53 o 
 -10  10   5      121.25      104.36     15.61 o 
  -9  10   5      775.15      762.17     28.53 o 
  -8  10   5       24.71       44.23     11.26 o 
  -7  10   5      162.36      170.25     10.80 o 
  -6  10   5     3889.65     4034.19     40.49 o 
  -5  10   5      667.90      728.20     15.98 o 
  -4  10   5      643.75      674.27     15.17 o 
  -3  10   5     2212.26     2183.72     27.62 o 
  -2  10   5       44.37       26.83      6.13 o 
  -1  10   5       82.51       82.57      9.31 o 
   0  10   5      458.81      494.23     14.28 o 
   1  10   5     1438.22     1414.55     27.33 o 
   2  10   5       31.54       31.97      9.51 o 
   3  10   5      863.00      865.21     27.33 o 
   4  10   5      356.07      350.44     19.45 o 
   5  10   5      834.23      906.06     35.21 o 
   6  10   5      519.67      517.60     28.02 o 
   7  10   5       62.22       45.09     15.18 o 
   8  10   5        2.18        0.00     15.45 o 
 -12  11   5        0.27        0.00     14.59 o 
 -11  11   5      943.28      933.74     30.40 o 
 -10  11   5     2391.35     2411.21     46.51 o 
  -9  11   5     5685.52     5670.32     77.77 o 
  -8  11   5     5036.95     5057.10     61.32 o 
  -7  11   5     3643.29     3643.08     42.86 o 
  -6  11   5    11138.82    11190.55     87.97 o 
  -5  11   5     7820.02     7834.52     64.12 o 
  -4  11   5     7225.53     7209.66     61.87 o 
  -3  11   5     9224.35     9396.98     96.84 o 
  -2  11   5     1827.86     1735.67     23.38 o 
  -1  11   5      145.84      116.70      8.60 o 
   0  11   5     1705.92     1561.72     23.74 o 
   1  11   5     9026.50     8940.04     99.33 o 
   2  11   5    15160.94    15272.61    166.13 o 
   3  11   5    11467.75    11048.91    183.58 o 
   4  11   5     8850.98     8603.63    117.31 o 
   5  11   5     9654.91     9487.01    137.65 o 
   6  11   5     3752.65     3552.18     68.62 o 
   7  11   5     1306.46     1314.51     43.50 o 
   8  11   5      527.99      527.87     31.52 o 
 -12  12   5      374.33      370.91     32.72 o 
 -11  12   5      305.05      318.16     21.08 o 
 -10  12   5      479.79      470.15     24.09 o 
  -9  12   5      284.96      263.98     16.45 o 
  -8  12   5      206.76      199.85     14.13 o 
  -7  12   5      102.33      106.90     10.32 o 
  -6  12   5      147.05      155.66     10.16 o 
  -5  12   5      428.40      384.53     11.78 o 
  -4  12   5      378.56      377.39     12.44 o 
  -3  12   5       42.63       36.70      6.51 o 
  -2  12   5     2632.40     2690.81     31.35 o 
  -1  12   5      660.53      625.74     15.75 o 
   0  12   5       11.32        1.14      5.73 o 
   1  12   5      466.25      477.86     20.31 o 
   2  12   5       59.30       82.89     11.29 o 
   3  12   5       32.91       38.43     12.59 o 
   4  12   5       48.08       60.48     13.97 o 
   5  12   5       62.88       65.79     15.89 o 
   6  12   5      138.42      138.18     18.37 o 
   7  12   5       96.80       52.63     18.19 o 
   8  12   5        7.83        0.00     16.93 o 
 -12  13   5       15.94        3.03     12.59 o 
 -11  13   5      495.41      477.89     24.67 o 
 -10  13   5     1725.57     1820.58     41.10 o 
  -9  13   5     3750.67     3865.05     53.33 o 
  -8  13   5     4345.87     4327.46     57.87 o 
  -7  13   5     8833.27     9013.49     80.82 o 
  -6  13   5     8027.98     8209.65     69.95 o 
  -5  13   5     4033.40     3915.96     39.98 o 
  -4  13   5     7106.44     7055.75     59.52 o 
  -3  13   5     6664.51     6690.67     64.96 o 
  -2  13   5      157.37      153.86      9.94 o 
  -1  13   5      122.62      132.93      9.01 o 
   0  13   5      846.19      834.40     18.60 o 
   1  13   5     6834.78     6866.79     78.75 o 
   2  13   5    11455.40    11399.51    145.35 o 
   3  13   5    12464.94    11876.87    271.09 o 
   4  13   5     8325.18     8009.50    122.86 o 
   5  13   5     5840.59     5654.48     96.47 o 
   6  13   5     2117.46     2102.18     53.11 o 
   7  13   5     1576.74     1605.04     54.31 o 
   8  13   5      236.26      230.75     26.79 o 
 -12  14   5       66.27       36.11     17.88 o 
 -11  14   5      144.07      138.72     16.52 o 
 -10  14   5       91.63       93.41     16.15 o 
  -9  14   5      367.27      353.61     19.48 o 
  -8  14   5       12.88       35.17     11.38 o 
  -7  14   5       66.81       96.80     13.43 o 
  -6  14   5       51.68       39.27      8.29 o 
  -5  14   5      192.78      201.63     10.04 o 
  -4  14   5      434.41      459.14     16.38 o 
  -3  14   5       28.66       21.45      6.37 o 
  -2  14   5       51.71       44.31      7.91 o 
  -1  14   5      621.96      562.90     14.10 o 
   0  14   5     1697.27     1591.29     31.17 o 
   1  14   5      149.47      172.67     11.08 o 
   2  14   5      453.70      456.81     21.94 o 
   3  14   5     3288.94     3246.97     67.11 o 
   4  14   5      241.61      247.49     29.46 o 
   5  14   5       12.20       45.75     15.82 o 
   6  14   5      201.32      219.01     38.75 o 
   7  14   5      211.24      220.63     25.68 o 
 -11  15   5      427.10      437.62     22.94 o 
 -10  15   5      509.32      559.24     33.72 o 
  -9  15   5     3007.08     2981.37     44.24 o 
  -8  15   5     6918.73     6655.70     75.93 o 
  -7  15   5     7013.67     7056.18     71.06 o 
  -6  15   5     7299.57     7209.94     71.88 o 
  -5  15   5     4004.65     3913.04     43.09 o 
  -4  15   5     1600.38     1500.13     23.39 o 
  -3  15   5     4788.92     4791.54     46.32 o 
  -2  15   5      813.07      771.51     17.34 o 
  -1  15   5       50.31       52.29      7.54 o 
   0  15   5      755.25      730.81     18.89 o 
   1  15   5     1420.20     1358.77     23.22 o 
   2  15   5     8407.61     8426.32    113.74 o 
   3  15   5    14222.85    13691.39    202.50 o 
   4  15   5     4894.33     4873.21    110.25 o 
   5  15   5     3420.55     3413.06     71.89 o 
   6  15   5     1427.00     1440.63     64.39 o 
   7  15   5      878.86      878.00     49.09 o 
 -11  16   5      212.74      192.52     18.78 o 
 -10  16   5       28.90       12.82     14.23 o 
  -9  16   5      241.72      228.66     16.29 o 
  -8  16   5      428.55      485.25     21.33 o 
  -7  16   5       87.77      101.91     13.86 o 
  -6  16   5      432.70      459.45     16.63 o 
  -5  16   5      195.36      228.27     12.63 o 
  -4  16   5      453.80      493.41     14.69 o 
  -3  16   5       20.72       10.31      6.80 o 
  -2  16   5      684.04      673.84     17.06 o 
  -1  16   5      661.15      671.86     17.65 o 
   0  16   5     1019.82     1013.84     22.32 o 
   1  16   5      251.48      282.23     12.73 o 
   2  16   5      644.14      632.53     31.25 o 
   3  16   5     1237.40     1273.44     37.84 o 
   4  16   5      125.59       89.12     27.23 o 
   5  16   5       43.11       46.15     18.78 o 
   6  16   5       46.70       52.85     21.67 o 
   7  16   5       43.92       22.60     20.22 o 
 -11  17   5      197.05      189.11     18.90 o 
 -10  17   5     1031.04     1043.19     31.47 o 
  -9  17   5     2374.06     2430.73     41.81 o 
  -8  17   5     5293.18     5264.28     69.63 o 
  -7  17   5     3006.07     2920.53     44.44 o 
  -6  17   5     3130.13     3067.94     39.69 o 
  -5  17   5     4419.56     4459.59     48.48 o 
  -4  17   5     1749.49     1712.25     26.23 o 
  -3  17   5     3769.18     3732.56     43.54 o 
  -2  17   5     2198.43     2015.25     28.80 o 
  -1  17   5      450.98      380.20     17.09 o 
   0  17   5      974.40      906.98     22.35 o 
   1  17   5     1670.53     1637.79     29.07 o 
   2  17   5     5066.58     5057.10    102.96 o 
   3  17   5    11893.43    11820.58    143.70 o 
   4  17   5     3428.73     3415.23     74.65 o 
   5  17   5     3253.88     3193.92     95.40 o 
   6  17   5     1583.29     1610.85     64.98 o 
   7  17   5      788.75      784.63     61.87 o 
 -11  18   5       88.17       96.07     17.33 o 
 -10  18   5      254.55      262.43     20.97 o 
  -9  18   5       55.38       85.27     14.99 o 
  -8  18   5      257.17      285.83     19.18 o 
  -7  18   5      207.82      199.65     15.81 o 
  -6  18   5        5.62        0.00      8.52 o 
  -5  18   5      162.20      144.73     13.05 o 
  -4  18   5      399.41      423.99     16.92 o 
  -3  18   5      942.22      991.18     21.96 o 
  -2  18   5       10.27        0.00      7.63 o 
  -1  18   5      737.37      745.02     18.76 o 
   0  18   5     2393.92     2216.25     39.12 o 
   1  18   5      110.82      103.81     11.68 o 
   2  18   5      548.87      581.20     24.61 o 
   3  18   5        0.33       27.94     14.21 o 
   4  18   5      409.63      410.62     32.46 o 
   5  18   5       19.03        7.85     19.07 o 
   6  18   5       14.45       14.36     19.23 o 
 -10  19   5     1304.50     1336.53     37.65 o 
  -9  19   5     1676.93     1690.66     36.63 o 
  -8  19   5     4219.17     4302.61     68.06 o 
  -7  19   5     4592.31     4773.85     61.61 o 
  -6  19   5     3002.20     2901.42     49.66 o 
  -5  19   5     3111.93     3093.32     44.50 o 
  -4  19   5     3067.54     3020.26     41.75 o 
  -3  19   5     3177.62     3132.05     40.37 o 
  -2  19   5      555.64      503.30     18.15 o 
  -1  19   5        3.25        0.00      8.33 o 
   0  19   5      136.36      116.58     11.87 o 
   1  19   5     2947.77     2929.07     43.16 o 
   2  19   5     3233.39     3133.32     54.10 o 
   3  19   5     6934.73     6620.79    101.44 o 
   4  19   5     2683.39     2797.66     60.15 o 
   5  19   5     2453.64     2603.36    112.35 o 
   6  19   5     1726.86     1617.27     59.33 o 
 -10  20   5      288.98      311.15     23.19 o 
  -9  20   5      353.28      370.04     21.38 o 
  -8  20   5      139.79      131.26     17.47 o 
  -7  20   5       24.69       22.69     12.50 o 
  -6  20   5      507.02      496.31     21.17 o 
  -5  20   5      939.39      977.81     29.25 o 
  -4  20   5     2044.35     2067.08     39.78 o 
  -3  20   5     2581.00     2631.51     37.60 o 
  -2  20   5      314.38      322.78     16.39 o 
  -1  20   5      167.58      167.41     12.53 o 
   0  20   5       39.62       36.12     10.36 o 
   1  20   5      679.89      708.90     22.59 o 
   2  20   5        5.29        0.00     10.16 o 
   3  20   5       23.98       31.60     16.64 o 
   4  20   5      240.23      192.67     24.92 o 
   5  20   5       50.22       74.95     24.27 o 
   6  20   5       51.99       41.11     24.16 o 
 -10  21   5      974.17     1076.49     55.54 o 
  -9  21   5     1856.52     1881.09     57.51 o 
  -8  21   5     2289.66     2331.10     56.78 o 
  -7  21   5     4553.99     4513.50     68.72 o 
  -6  21   5     4558.74     4520.25     89.98 o 
  -5  21   5     2498.20     2519.80     40.89 o 
  -4  21   5     2086.64     2001.77     35.73 o 
  -3  21   5      493.59      467.34     18.95 o 
  -2  21   5       94.38       90.28     13.11 o 
  -1  21   5      909.07      915.23     23.32 o 
   0  21   5     1411.61     1309.56     30.42 o 
   1  21   5     1651.81     1634.65     35.89 o 
   2  21   5     2315.27     2426.78     46.19 o 
   3  21   5     2922.45     2873.68     66.51 o 
   4  21   5     2751.19     2827.11     64.57 o 
   5  21   5     1817.31     1785.91     88.32 o 
  -9  22   5      291.69      351.40     23.42 o 
  -8  22   5        3.06       23.19     14.51 o 
  -7  22   5       24.73       37.17     15.04 o 
  -6  22   5       29.40       57.65     15.22 o 
  -5  22   5      840.63      917.51     27.00 o 
  -4  22   5     1434.75     1420.03     32.19 o 
  -3  22   5     2138.68     2108.94     35.13 o 
  -2  22   5      460.57      404.36     20.11 o 
  -1  22   5      370.81      420.60     19.09 o 
   0  22   5      428.67      462.33     21.54 o 
   1  22   5      390.81      450.35     22.15 o 
   2  22   5      163.02      172.39     16.62 o 
   3  22   5       29.08       24.38     16.44 o 
   4  22   5        5.33       27.06     17.62 o 
   5  22   5       44.01       70.26     25.96 o 
  -9  23   5     1649.15     1769.24     45.56 o 
  -8  23   5     1915.41     2005.73     46.73 o 
  -7  23   5     1964.51     1942.34     41.37 o 
  -6  23   5     3846.85     3867.92     64.00 o 
  -5  23   5     3579.69     3569.04     56.07 o 
  -4  23   5     1149.56     1114.93     34.17 o 
  -3  23   5       99.66       87.49     14.84 o 
  -2  23   5        2.52        0.00     11.38 o 
  -1  23   5     1167.20     1214.25     29.93 o 
   0  23   5      585.51      597.45     29.56 o 
   1  23   5      442.62      472.55     24.30 o 
   2  23   5     1751.04     1748.91     40.67 o 
   3  23   5     1810.68     1944.64     58.66 o 
   4  23   5     2695.96     2902.16     69.14 o 
   5  23   5     2008.57     2065.95     54.39 o 
  -8  24   5        2.98       14.86     16.44 o 
  -7  24   5       82.95       89.95     16.60 o 
  -6  24   5       65.17       75.40     16.12 o 
  -5  24   5      143.42      151.77     19.14 o 
  -4  24   5       55.64       31.23     14.59 o 
  -3  24   5      402.52      415.43     22.19 o 
  -2  24   5     1574.47     1610.45     38.25 o 
  -1  24   5      969.00      944.42     32.56 o 
   0  24   5      115.49       69.59     15.67 o 
   1  24   5       32.27       32.94     14.61 o 
   2  24   5      217.10      236.34     24.88 o 
   3  24   5      121.78      132.97     24.81 o 
   4  24   5        9.33       22.51     20.16 o 
  -8  25   5     1019.55     1082.44     46.88 o 
  -7  25   5     1202.72     1246.37     39.02 o 
  -6  25   5     2363.92     2371.57     47.09 o 
  -5  25   5     1929.68     1943.89     55.41 o 
  -4  25   5     1405.35     1430.83     37.15 o 
  -3  25   5      258.48      288.07     21.08 o 
  -2  25   5      148.74      101.17     17.58 o 
  -1  25   5       50.55       49.36     17.30 o 
   0  25   5      550.05      498.66     34.69 o 
   1  25   5      990.24     1059.54     38.33 o 
   2  25   5     1047.53     1070.15     35.24 o 
   3  25   5     1946.41     2005.23     63.72 o 
  -7  26   5        2.71        0.00     15.69 o 
  -6  26   5        4.29       17.07     15.17 o 
  -5  26   5        0.81       21.74     17.89 o 
  -4  26   5       88.23       84.68     16.78 o 
  -3  26   5      768.46      781.45     31.63 o 
  -2  26   5      592.41      589.41     42.67 o 
  -1  26   5       86.74       50.67     18.13 o 
   0  26   5      220.83      247.91     22.23 o 
   1  26   5      260.05      244.52     21.03 o 
   2  26   5       50.93       79.87     18.74 o 
   3  26   5      226.12      225.03     26.66 o 
  -6  27   5     1887.16     2075.82     58.61 o 
  -5  27   5     1086.66     1178.04     50.54 o 
  -4  27   5      704.41      732.24     33.78 o 
  -3  27   5      433.23      437.38     26.31 o 
  -2  27   5      417.02      411.00     34.86 o 
  -1  27   5        6.12        0.00     17.94 o 
   0  27   5      378.85      352.39     27.03 o 
   1  27   5      588.54      584.09     32.64 o 
   2  27   5     1099.34     1153.56     49.65 o 
  -5  28   5       43.51       65.09     20.59 o 
  -4  28   5      269.10      333.13     27.05 o 
  -3  28   5      463.83      467.68     27.84 o 
  -2  28   5      446.23      533.79     31.82 o 
  -1  28   5      606.53      643.40     39.29 o 
   0  28   5      426.20      406.51     29.71 o 
   1  28   5      146.79      148.52     21.04 o 
  -4  29   5       91.25       86.68     21.49 o 
  -3  29   5      186.00      197.52     25.75 o 
  -2  29   5      107.05       78.27     21.42 o 
  -1  29   5       14.72       13.64     22.37 o 
 -13   0   6     1468.51     1528.78     59.23 o 
 -12   0   6     4638.94     4335.05    109.07 o 
 -11   0   6     7304.26     7244.22    126.46 o 
 -10   0   6     6546.02     6463.32     98.23 o 
  -9   0   6     6272.25     6137.03     86.37 o 
  -8   0   6     5269.62     5164.06     66.40 o 
  -7   0   6    12680.37    12892.67    161.87 o 
  -6   0   6       16.87        0.00      8.71 o 
  -5   0   6      547.38      585.82     19.08 o 
  -4   0   6        5.90        9.22      7.97 o 
  -3   0   6     1060.60      911.47     44.02 o 
  -2   0   6     4907.12     4651.79    119.24 o 
  -1   0   6    20922.29    20609.54    773.51 o 
   0   0   6    41854.81    43732.72   1716.32 o 
   1   0   6    23727.82    25336.25    376.48 o 
   2   0   6    13691.34    14238.18    530.71 o 
   3   0   6    25218.99    25265.50    772.37 o 
   4   0   6     2616.60     2545.98    143.43 o 
   5   0   6        7.00        5.93     24.53 o 
   6   0   6      173.56      134.19     35.07 o 
   7   0   6      121.51      112.02     15.12 o 
   8   0   6     1218.73     1132.74     42.13 o 
 -13   1   6        0.14        0.00     14.43 o 
 -12   1   6       24.33       30.94     17.17 o 
 -11   1   6        7.59        0.00     12.99 o 
 -10   1   6      134.50      132.25     19.13 o 
  -9   1   6        0.25        0.00      8.70 o 
  -8   1   6      191.25      183.98      9.25 o 
  -7   1   6      742.50      766.96     17.10 o 
  -6   1   6     7084.83     7355.65     65.48 o 
  -5   1   6       11.41        4.24      4.96 o 
  -4   1   6      885.30      873.32     17.40 o 
  -3   1   6      367.70      328.25     18.54 o 
  -2   1   6      300.39      313.44     19.75 o 
  -1   1   6     1179.63     1132.96     28.71 o 
   0   1   6      493.10      492.14     18.39 o 
   1   1   6      105.16       69.61      9.40 o 
   2   1   6      158.75      154.62     10.69 o 
   3   1   6        6.98        5.59      8.83 o 
   4   1   6       16.85       27.22     12.20 o 
   5   1   6       44.69       41.77     12.92 o 
   6   1   6       24.62        3.99      9.99 o 
   7   1   6       56.94       42.82     13.86 o 
   8   1   6        0.84        0.00     12.82 o 
 -13   2   6     1226.02     1246.73     46.40 o 
 -12   2   6     4015.58     4058.72     73.08 o 
 -11   2   6     4730.85     4612.04     71.13 o 
 -10   2   6     5775.27     5821.66     64.43 o 
  -9   2   6     9821.77     9721.22     90.27 o 
  -8   2   6     5358.59     5271.72     46.81 o 
  -7   2   6     5646.65     5666.48     51.86 o 
  -6   2   6      216.13      300.06     13.28 o 
  -5   2   6       36.61       21.87      5.53 o 
  -4   2   6      339.72      366.33     12.51 o 
  -3   2   6     4273.90     4051.15     69.58 o 
  -2   2   6     9958.88     9566.80    230.82 o 
  -1   2   6    20939.62    20705.00    288.48 o 
   0   2   6    13260.11    12870.60    135.80 o 
   1   2   6    21853.36    22214.92    211.10 o 
   2   2   6    22825.25    23532.84    255.14 o 
   3   2   6     8074.71     7930.37    115.35 o 
   4   2   6     3713.26     3714.84     62.27 o 
   5   2   6     1174.11     1190.50     54.03 o 
   6   2   6       12.18        0.00     13.53 o 
   7   2   6      113.57      119.85     17.08 o 
   8   2   6      958.53      952.48     33.59 o 
 -13   3   6        3.02        4.43     14.81 o 
 -12   3   6        4.50       22.70     16.70 o 
 -11   3   6      193.24      220.14     20.05 o 
 -10   3   6      298.05      266.26     15.14 o 
  -9   3   6        4.19        0.00     10.30 o 
  -8   3   6      617.61      677.45     20.98 o 
  -7   3   6      310.05      313.46     11.63 o 
  -6   3   6    11975.80    12424.25    100.41 o 
  -5   3   6       32.75       12.16      5.44 o 
  -4   3   6      232.82      278.55     14.54 o 
  -3   3   6      990.60     1005.11     32.79 o 
  -2   3   6      813.45      802.54     28.95 o 
  -1   3   6       38.50       20.79     10.23 o 
   0   3   6      233.73      230.19     10.52 o 
   1   3   6      961.32     1073.32     19.73 o 
   2   3   6        3.74        0.25      6.38 o 
   3   3   6      232.35      233.93     13.45 o 
   4   3   6      191.37      169.82     23.17 o 
   5   3   6       87.11       62.25     14.65 o 
   6   3   6       31.58       30.73     17.53 o 
   7   3   6       32.92       15.23     14.54 o 
   8   3   6        9.26        0.00     13.90 o 
 -13   4   6      903.35      905.05     33.42 o 
 -12   4   6     2757.78     2769.08     58.20 o 
 -11   4   6     3071.63     3135.47     46.85 o 
 -10   4   6     5325.99     5386.63     62.36 o 
  -9   4   6    10748.81    10555.02    111.37 o 
  -8   4   6     5686.91     5680.19     58.00 o 
  -7   4   6     5367.31     5364.78     50.54 o 
  -6   4   6       31.68       36.49      6.44 o 
  -5   4   6     1496.64     1449.39     24.20 o 
  -4   4   6    11905.81    11957.87    121.58 o 
  -3   4   6     4817.50     4770.00     79.03 o 
  -2   4   6    12968.16    12519.10    189.14 o 
  -1   4   6    33730.34    34662.92    556.73 o 
   0   4   6     4531.45     4421.63     53.44 o 
   1   4   6    17216.81    17127.49    167.22 o 
   2   4   6    15489.87    15558.43    151.76 o 
   3   4   6     2109.18     2146.95     37.22 o 
   4   4   6     3607.34     3489.42     89.35 o 
   5   4   6      511.07      467.69     27.50 o 
   6   4   6       26.71       31.61     18.23 o 
   7   4   6      105.63      100.23     18.62 o 
   8   4   6      781.01      790.37     31.09 o 
 -13   5   6        1.40       22.24     15.50 o 
 -12   5   6       98.31       64.63     17.88 o 
 -11   5   6       49.69       43.93     13.33 o 
 -10   5   6        1.41        0.00     11.63 o 
  -9   5   6      102.77      110.67     12.68 o 
  -8   5   6       14.29        0.00      7.10 o 
  -7   5   6       77.30       89.31      8.24 o 
  -6   5   6      256.44      295.95     10.22 o 
  -5   5   6       10.35        0.00      5.38 o 
  -4   5   6       85.45       88.61      8.31 o 
  -3   5   6      175.46      261.79     12.20 o 
  -2   5   6      918.34     1013.65     30.58 o 
  -1   5   6      526.42      564.27     20.07 o 
   0   5   6       34.95       31.73      7.11 o 
   1   5   6       88.86       75.81      7.96 o 
   2   5   6       28.43       12.47      6.20 o 
   3   5   6        2.46       11.26      8.77 o 
   4   5   6      234.47      268.73     24.51 o 
   5   5   6      680.66      714.00     36.78 o 
   6   5   6      952.88      853.80     43.48 o 
   7   5   6        0.46        0.00     13.80 o 
   8   5   6        7.14        0.00     14.27 o 
 -13   6   6     1121.22     1113.75     36.48 o 
 -12   6   6     1838.19     1819.42     47.22 o 
 -11   6   6     3061.70     3024.10     46.20 o 
 -10   6   6     5445.88     5376.78     76.61 o 
  -9   6   6     4261.88     4391.79     54.46 o 
  -8   6   6     4213.17     3955.63     43.19 o 
  -7   6   6     8963.83     8712.12     79.72 o 
  -6   6   6      199.52      180.89      8.33 o 
  -5   6   6      692.44      655.62     20.37 o 
  -4   6   6      375.29      361.17     13.11 o 
  -3   6   6    22049.04    22241.04    200.68 o 
  -2   6   6    17015.43    16782.26    196.48 o 
  -1   6   6    20024.94    20296.71    185.04 o 
   0   6   6    22594.85    22778.17    221.01 o 
   1   6   6    17519.08    17234.97    170.21 o 
   2   6   6     7546.50     7265.70     92.69 o 
   3   6   6     2738.34     2811.52     37.71 o 
   4   6   6     2709.24     2634.75     86.11 o 
   5   6   6       23.88        0.00      9.40 o 
   6   6   6      167.04      146.22     25.97 o 
   7   6   6      233.30      208.72     16.11 o 
   8   6   6     1117.24     1174.03     48.56 o 
 -13   7   6       95.80      111.95     18.13 o 
 -12   7   6       25.71       12.76     14.30 o 
 -11   7   6       83.13       81.79     13.09 o 
 -10   7   6      124.27       86.02     13.50 o 
  -9   7   6      705.14      724.77     27.91 o 
  -8   7   6       62.08       57.31      9.01 o 
  -7   7   6      178.69      155.60     10.07 o 
  -6   7   6       76.32      110.49      7.36 o 
  -5   7   6     1202.60     1211.20     19.18 o 
  -4   7   6      163.33      118.08      9.63 o 
  -3   7   6     1861.98     1792.06     25.52 o 
  -2   7   6      502.98      513.50     23.23 o 
  -1   7   6      979.33     1065.09     19.34 o 
   0   7   6      288.85      233.67     12.55 o 
   1   7   6      155.62      163.89     14.72 o 
   2   7   6        0.14        0.47      7.16 o 
   3   7   6        0.36       22.60      8.00 o 
   4   7   6     1012.71     1072.96     38.52 o 
   5   7   6     1101.06      972.37     27.69 o 
   6   7   6       46.56       41.65     11.68 o 
   7   7   6       22.24       18.87     12.15 o 
   8   7   6       38.03       28.12     13.09 o 
 -13   8   6      796.41      796.56     32.35 o 
 -12   8   6     1777.93     1771.80     61.54 o 
 -11   8   6     4575.89     4474.01     70.22 o 
 -10   8   6     4188.61     4215.85     58.17 o 
  -9   8   6     2225.58     2244.45     35.27 o 
  -8   8   6     8438.47     8372.79     80.41 o 
  -7   8   6     4301.81     4424.30     43.56 o 
  -6   8   6      661.52      650.29     14.52 o 
  -5   8   6       62.52      127.86      9.26 o 
  -4   8   6       22.31       23.58      6.31 o 
  -3   8   6     6444.75     6400.07     59.33 o 
  -2   8   6     9146.33     8901.59     90.30 o 
  -1   8   6    10161.53     9703.32     96.46 o 
   0   8   6    37535.92    38287.67    380.43 o 
   1   8   6    10877.80    10927.57    134.75 o 
   2   8   6     5382.48     5032.85     67.90 o 
   3   8   6     4613.85     4292.47     65.65 o 
   4   8   6     5148.29     5020.16     79.14 o 
   5   8   6      762.97      784.55     36.38 o 
   6   8   6      869.60      793.07     39.53 o 
   7   8   6      492.58      470.31     24.18 o 
   8   8   6      988.44      924.57     31.38 o 
 -13   9   6      333.99      309.76     22.57 o 
 -12   9   6       71.60      103.89     17.09 o 
 -11   9   6       35.13       58.75     16.30 o 
 -10   9   6        0.08       35.06     12.18 o 
  -9   9   6      216.50      238.20     15.92 o 
  -8   9   6      234.11      227.49     13.88 o 
  -7   9   6     3704.98     3844.71     39.95 o 
  -6   9   6      131.70      127.30      9.27 o 
  -5   9   6      293.31      296.48     10.84 o 
  -4   9   6     1391.66     1401.41     23.91 o 
  -3   9   6      418.02      411.03     12.69 o 
  -2   9   6     1334.90     1373.72     21.83 o 
  -1   9   6      295.47      364.86     13.94 o 
   0   9   6       56.83       69.10     13.14 o 
   1   9   6       56.13       73.25     10.96 o 
   2   9   6       28.34       46.12      9.89 o 
   3   9   6      255.83      231.80     16.19 o 
   4   9   6       87.19      107.90     16.06 o 
   5   9   6      136.08      127.19     15.45 o 
   6   9   6       58.84       79.05     14.28 o 
   7   9   6        7.09       14.56     14.53 o 
   8   9   6       16.66        0.00     15.31 o 
 -12  10   6     2322.85     2385.02     48.59 o 
 -11  10   6     4278.23     4269.47     76.18 o 
 -10  10   6     5680.48     5766.75     72.72 o 
  -9  10   6     5457.89     5529.56     66.96 o 
  -8  10   6     6131.65     6243.71     62.34 o 
  -7  10   6     2044.27     1989.51     27.84 o 
  -6  10   6     1120.93     1088.29     23.97 o 
  -5  10   6       43.15       37.90      6.50 o 
  -4  10   6      695.77      678.27     16.43 o 
  -3  10   6     3169.52     3022.63     35.24 o 
  -2  10   6    12964.06    12748.12    106.93 o 
  -1  10   6     9142.38     8989.02     86.70 o 
   0  10   6    14334.95    14320.99    157.27 o 
   1  10   6    12215.63    11985.94    125.96 o 
   2  10   6     8739.79     8664.41    107.10 o 
   3  10   6     5278.25     5148.79     78.87 o 
   4  10   6     4023.45     3918.42    113.61 o 
   5  10   6     1695.34     1624.34     42.54 o 
   6  10   6       70.21       67.59     15.99 o 
   7  10   6      563.25      583.17     51.99 o 
 -12  11   6        0.83       14.66     15.45 o 
 -11  11   6       29.34       45.75     15.28 o 
 -10  11   6       75.83       98.59     14.61 o 
  -9  11   6      596.97      616.86     22.48 o 
  -8  11   6      804.30      817.48     20.14 o 
  -7  11   6      157.24      161.19      9.74 o 
  -6  11   6       12.86       10.47      6.58 o 
  -5  11   6      584.49      599.17     14.21 o 
  -4  11   6      341.40      314.11     12.68 o 
  -3  11   6     2301.80     2268.94     30.96 o 
  -2  11   6     2077.26     2132.96     29.14 o 
  -1  11   6       51.04       39.93     10.01 o 
   0  11   6      859.68      837.89     22.46 o 
   1  11   6       42.75       57.43      9.82 o 
   2  11   6       22.36       34.93     12.20 o 
   3  11   6       86.17      103.85     14.71 o 
   4  11   6       54.59       46.82     15.92 o 
   5  11   6       81.77       65.97     16.25 o 
   6  11   6      410.20      399.36     31.98 o 
   7  11   6       47.43       23.11     16.35 o 
 -12  12   6     2501.63     2582.51     51.73 o 
 -11  12   6     3202.43     3123.21     56.77 o 
 -10  12   6     6366.25     6365.17     79.27 o 
  -9  12   6     4832.51     4702.94     57.83 o 
  -8  12   6     4904.99     4815.69     54.29 o 
  -7  12   6     2820.42     2998.77     34.14 o 
  -6  12   6      348.74      328.86     12.71 o 
  -5  12   6       62.66       72.27      7.57 o 
  -4  12   6     1260.19     1230.45     21.52 o 
  -3  12   6     6320.84     6537.65     65.27 o 
  -2  12   6     6104.72     6229.29     55.03 o 
  -1  12   6    10773.47    10788.34     94.07 o 
   0  12   6     9852.58     9767.58     90.00 o 
   1  12   6    11694.59    11157.51    121.65 o 
   2  12   6    11611.67    11558.39    150.38 o 
   3  12   6     5090.15     5117.25     81.87 o 
   4  12   6     2783.74     2585.28     56.56 o 
   5  12   6     1059.93     1056.72     36.14 o 
   6  12   6       37.65       12.42     14.94 o 
   7  12   6      390.07      398.33     27.64 o 
 -12  13   6       10.97       34.07     15.97 o 
 -11  13   6        1.28       13.88     15.10 o 
 -10  13   6       11.68       40.77     12.63 o 
  -9  13   6      249.62      258.08     16.79 o 
  -8  13   6      127.56      125.25     12.15 o 
  -7  13   6       26.58       22.41      8.14 o 
  -6  13   6        1.98        2.86      6.62 o 
  -5  13   6      182.87      174.80      9.60 o 
  -4  13   6      184.97      169.54     10.57 o 
  -3  13   6     1397.63     1444.02     24.41 o 
  -2  13   6      589.12      628.96     17.33 o 
  -1  13   6      511.98      455.27     14.76 o 
   0  13   6      234.87      225.64     14.61 o 
   1  13   6      159.59      170.21     14.93 o 
   2  13   6      782.12      776.72     23.95 o 
   3  13   6     1382.44     1295.92     46.25 o 
   4  13   6      139.39      120.03     18.35 o 
   5  13   6      399.91      357.89     35.83 o 
   6  13   6      274.01      238.32     23.99 o 
   7  13   6      174.50      168.16     22.60 o 
 -12  14   6     2411.81     2500.32     52.14 o 
 -11  14   6     2648.68     2643.80     49.28 o 
 -10  14   6     3706.01     3753.18     53.96 o 
  -9  14   6     4153.58     4166.79     56.86 o 
  -8  14   6     4839.79     4778.06     59.50 o 
  -7  14   6     1766.92     1806.13     27.75 o 
  -6  14   6       14.40        6.74      7.58 o 
  -5  14   6      431.41      436.33     13.14 o 
  -4  14   6     1286.40     1323.92     22.69 o 
  -3  14   6     4466.59     4418.01     45.33 o 
  -2  14   6     3105.89     2965.45     35.04 o 
  -1  14   6     2184.67     2169.54     33.33 o 
   0  14   6     4513.87     4650.79     52.81 o 
   1  14   6    16073.20    15681.06    165.50 o 
   2  14   6    12209.41    12085.67    141.64 o 
   3  14   6     3909.99     4045.27     72.74 o 
   4  14   6     2595.92     2497.64     61.31 o 
   5  14   6      340.12      335.92     27.04 o 
   6  14   6        3.41        4.55     16.00 o 
   7  14   6      395.15      386.72     30.22 o 
 -11  15   6        1.25       31.03     16.01 o 
 -10  15   6       29.73       57.47     13.11 o 
  -9  15   6        1.27       15.49     12.38 o 
  -8  15   6      108.04      116.62     13.69 o 
  -7  15   6      482.22      460.85     19.45 o 
  -6  15   6      737.87      717.75     20.20 o 
  -5  15   6       40.23       39.71      8.32 o 
  -4  15   6       22.79        7.01      7.24 o 
  -3  15   6      936.36      905.58     19.56 o 
  -2  15   6       32.33       15.21      6.84 o 
  -1  15   6       44.20       40.99      8.54 o 
   0  15   6        8.56        8.73      7.06 o 
   1  15   6        0.56       30.31     11.97 o 
   2  15   6        0.79       23.33     11.91 o 
   3  15   6      755.83      752.26     41.01 o 
   4  15   6      800.44      789.08     35.33 o 
   5  15   6      343.38      312.39     27.70 o 
   6  15   6       88.44       96.23     21.49 o 
 -11  16   6     2454.46     2531.70     54.50 o 
 -10  16   6     2487.84     2621.75     50.20 o 
  -9  16   6     2814.53     2836.87     48.57 o 
  -8  16   6     2874.87     2898.10     50.14 o 
  -7  16   6      886.54      916.33     25.41 o 
  -6  16   6       49.96       38.99     10.07 o 
  -5  16   6      426.13      425.57     16.12 o 
  -4  16   6      945.83      931.06     20.56 o 
  -3  16   6      991.99     1005.68     21.10 o 
  -2  16   6     1090.37     1094.15     20.23 o 
  -1  16   6     5984.65     5870.19     58.67 o 
   0  16   6     4567.78     4429.40     51.67 o 
   1  16   6    12865.72    12479.31    149.08 o 
   2  16   6    11788.96    11578.21    140.23 o 
   3  16   6     1874.46     1913.01     49.09 o 
   4  16   6     1205.09     1135.40     45.48 o 
   5  16   6      150.65      154.24     23.39 o 
   6  16   6       62.67       56.13     20.29 o 
 -11  17   6        5.11       37.54     17.82 o 
 -10  17   6       92.10       87.36     16.43 o 
  -9  17   6       74.94       76.80     14.79 o 
  -8  17   6       18.42       19.52     11.77 o 
  -7  17   6      172.38      176.04     14.23 o 
  -6  17   6      729.50      711.03     20.95 o 
  -5  17   6     1270.73     1291.89     25.16 o 
  -4  17   6     1171.01     1219.80     23.56 o 
  -3  17   6      839.82      826.07     19.30 o 
  -2  17   6      183.72      186.93     12.51 o 
  -1  17   6       82.21       82.36     10.03 o 
   0  17   6      152.08      154.47     13.68 o 
   1  17   6       63.06      107.40     16.27 o 
   2  17   6      316.03      266.23     20.56 o 
   3  17   6      368.81      421.53     25.52 o 
   4  17   6      375.90      359.48     30.91 o 
   5  17   6       87.63       84.68     21.87 o 
   6  17   6       36.79       16.51     20.17 o 
 -11  18   6     1544.95     1646.70     42.36 o 
 -10  18   6     2222.84     2374.73     47.25 o 
  -9  18   6     2498.67     2563.60     63.41 o 
  -8  18   6     2906.53     2898.39     46.06 o 
  -7  18   6      615.43      593.23     24.40 o 
  -6  18   6      356.26      324.35     19.38 o 
  -5  18   6       33.42       26.34     11.09 o 
  -4  18   6      672.84      652.64     18.87 o 
  -3  18   6     7067.30     6985.35     74.25 o 
  -2  18   6     5755.83     5791.88     57.26 o 
  -1  18   6     1571.51     1589.19     31.31 o 
   0  18   6     4020.29     3778.74     48.38 o 
   1  18   6     7998.83     8076.47     90.45 o 
   2  18   6     5920.04     5770.37     86.20 o 
   3  18   6     1475.42     1530.55     47.17 o 
   4  18   6      718.11      634.97     38.77 o 
   5  18   6      206.23      251.08     28.38 o 
   6  18   6        0.20        0.00     19.62 o 
 -10  19   6       40.72       93.38     16.81 o 
  -9  19   6      145.33      151.60     18.28 o 
  -8  19   6        8.03        8.55     13.94 o 
  -7  19   6       54.81       25.29     13.06 o 
  -6  19   6     1146.17     1074.57     30.29 o 
  -5  19   6     2349.11     2352.10     38.71 o 
  -4  19   6     3127.01     3090.61     41.40 o 
  -3  19   6       37.43       60.41     11.98 o 
  -2  19   6      924.11      935.17     20.93 o 
  -1  19   6      684.80      689.15     22.07 o 
   0  19   6       10.80       21.02     10.37 o 
   1  19   6        0.22        0.00     10.32 o 
   2  19   6      131.24      106.06     17.00 o 
   3  19   6       58.43       68.35     16.86 o 
   4  19   6      317.41      463.34     36.03 o 
   5  19   6      170.87      155.12     31.71 o 
 -10  20   6     2304.92     2450.07     49.46 o 
  -9  20   6     2092.70     2068.60     47.13 o 
  -8  20   6     1446.69     1486.16     38.33 o 
  -7  20   6      891.17      871.04     30.59 o 
  -6  20   6      302.75      266.50     16.29 o 
  -5  20   6       81.72       49.17     12.85 o 
  -4  20   6      101.28       99.15     12.68 o 
  -3  20   6     6046.14     5849.61     76.55 o 
  -2  20   6     4130.65     4018.51     52.09 o 
  -1  20   6     2867.28     2935.10     41.62 o 
   0  20   6     6286.19     6404.34     74.90 o 
   1  20   6     3211.54     3293.05     50.80 o 
   2  20   6     1689.37     1742.85     51.59 o 
   3  20   6     1703.45     1783.72     51.16 o 
   4  20   6     1002.55      967.51     48.60 o 
   5  20   6      278.04      333.16     37.38 o 
 -10  21   6       55.52       68.17     16.98 o 
  -9  21   6       72.31       76.59     18.69 o 
  -8  21   6       11.56        0.00     13.98 o 
  -7  21   6       44.05       49.73     15.52 o 
  -6  21   6      346.83      372.67     18.95 o 
  -5  21   6      685.67      671.99     24.33 o 
  -4  21   6     1659.49     1557.24     31.36 o 
  -3  21   6       76.45       68.38     12.63 o 
  -2  21   6      952.12      896.57     26.01 o 
  -1  21   6      130.57      167.73     16.29 o 
   0  21   6      113.35      153.97     16.31 o 
   1  21   6       42.18       46.46     13.01 o 
   2  21   6      764.59      799.29     38.12 o 
   3  21   6       41.42       43.36     17.34 o 
   4  21   6      378.89      337.39     35.32 o 
   5  21   6      133.50       96.44     25.83 o 
  -9  22   6     1770.77     1739.53     51.63 o 
  -8  22   6      900.91      932.56     52.60 o 
  -7  22   6      710.13      659.66     28.89 o 
  -6  22   6      444.50      429.97     20.39 o 
  -5  22   6      483.64      418.91     26.78 o 
  -4  22   6       27.31       28.78     14.15 o 
  -3  22   6      821.23      816.90     26.33 o 
  -2  22   6     3028.85     3049.58     47.18 o 
  -1  22   6     7962.03     7991.89     95.64 o 
   0  22   6     3483.15     3405.59     64.45 o 
   1  22   6     2319.70     2374.33     45.74 o 
   2  22   6     1816.88     1900.14     48.97 o 
   3  22   6     1426.31     1422.53     48.16 o 
   4  22   6      800.27      757.22     57.14 o 
  -9  23   6      241.37      227.33     22.18 o 
  -8  23   6        6.57        0.00     16.32 o 
  -7  23   6       23.64        0.00     16.12 o 
  -6  23   6      155.44      201.59     18.34 o 
  -5  23   6      351.12      334.80     22.12 o 
  -4  23   6      690.42      663.82     40.51 o 
  -3  23   6      698.50      725.11     37.31 o 
  -2  23   6     1412.27     1394.44     33.72 o 
  -1  23   6      163.67      172.14     17.52 o 
   0  23   6      313.62      289.00     20.99 o 
   1  23   6      230.78      185.69     17.94 o 
   2  23   6      139.77      113.75     20.34 o 
   3  23   6      289.17      285.42     27.87 o 
   4  23   6       48.45       60.75     20.09 o 
  -8  24   6     1111.57     1118.87     38.12 o 
  -7  24   6     1103.33     1026.75     35.59 o 
  -6  24   6      383.61      355.44     24.31 o 
  -5  24   6       36.69       20.74     15.22 o 
  -4  24   6      148.45      159.27     19.11 o 
  -3  24   6      995.41      935.38     33.00 o 
  -2  24   6     2515.94     2520.20     50.24 o 
  -1  24   6     2544.97     2611.08     52.89 o 
   0  24   6     2529.36     2630.16     57.72 o 
   1  24   6     2531.08     2452.94     50.92 o 
   2  24   6     2064.86     2098.50     54.26 o 
   3  24   6     1181.02     1226.47     47.98 o 
  -7  25   6       12.01       16.22     15.64 o 
  -6  25   6      295.24      279.77     26.41 o 
  -5  25   6      638.51      624.25     28.00 o 
  -4  25   6      871.82      880.94     32.98 o 
  -3  25   6      946.03      984.53     36.44 o 
  -2  25   6      382.59      412.94     28.47 o 
  -1  25   6       26.39       33.26     16.50 o 
   0  25   6        3.62       22.50     15.72 o 
   1  25   6      389.24      399.92     29.68 o 
   2  25   6      215.39      190.10     24.17 o 
   3  25   6       72.25       61.73     20.86 o 
  -7  26   6      728.20      664.70     30.02 o 
  -6  26   6      142.41      123.89     20.32 o 
  -5  26   6        1.51        3.39     15.17 o 
  -4  26   6      234.11      217.32     22.15 o 
  -3  26   6      369.03      380.31     26.72 o 
  -2  26   6     1248.68     1281.16     71.45 o 
  -1  26   6     2021.77     2020.48     69.56 o 
   0  26   6     2415.60     2480.52     53.08 o 
   1  26   6     2061.03     2059.21     85.37 o 
   2  26   6     1312.17     1384.27     69.70 o 
  -6  27   6      147.99      109.06     20.98 o 
  -5  27   6      302.66      284.27     34.18 o 
  -4  27   6      675.95      655.48     33.42 o 
  -3  27   6      253.66      216.10     23.43 o 
  -2  27   6      301.24      318.65     31.16 o 
  -1  27   6      286.00      273.29     25.23 o 
   0  27   6        0.22       48.47     17.64 o 
   1  27   6       44.97       48.84     18.93 o 
  -5  28   6      123.28      126.83     26.43 o 
  -4  28   6      394.24      428.51     29.79 o 
  -3  28   6      102.01      109.08     22.43 o 
  -2  28   6      771.12      726.26     63.73 o 
  -1  28   6     1530.97     1643.38     55.77 o 
   0  28   6     1637.21     1658.14     48.77 o 
 -13   1   7     2481.14     2298.95     55.96 o 
 -12   1   7      881.59      904.65     31.01 o 
 -11   1   7     1502.59     1424.97     33.51 o 
 -10   1   7      430.28      442.13     23.22 o 
  -9   1   7       10.39        0.00      8.22 o 
  -8   1   7      521.92      573.26     16.23 o 
  -7   1   7     2307.80     2384.97     30.72 o 
  -6   1   7     3623.03     3386.09     40.08 o 
  -5   1   7    14852.96    14827.25    111.93 o 
  -4   1   7    12918.99    12663.12    148.38 o 
  -3   1   7    31937.15    31394.53    340.38 o 
  -2   1   7    22662.48    23116.19    217.88 o 
  -1   1   7     9759.74    10186.19    154.63 o 
   0   1   7     1018.43      871.29     20.20 o 
   1   1   7       24.14       10.18      6.37 o 
   2   1   7       22.82       26.78      5.95 o 
   3   1   7     1693.81     1719.83     32.61 o 
   4   1   7     2842.42     2820.33     56.22 o 
   5   1   7      999.67     1051.60     50.54 o 
   6   1   7     1259.22     1298.19     66.19 o 
   7   1   7     2288.94     2505.95     96.58 o 
 -13   2   7       62.74       33.93     18.91 o 
 -12   2   7        5.88        0.00     13.56 o 
 -11   2   7      105.84       80.03     12.92 o 
 -10   2   7      791.60      751.92     22.71 o 
  -9   2   7       99.91      122.95     11.56 o 
  -8   2   7      150.85      152.55     10.30 o 
  -7   2   7      484.63      491.84     14.67 o 
  -6   2   7     8450.47     8419.47     77.69 o 
  -5   2   7     1555.40     1630.92     25.19 o 
  -4   2   7      122.41       87.29     10.54 o 
  -3   2   7      137.46      127.18     14.34 o 
  -2   2   7      138.86      105.77     10.28 o 
  -1   2   7       22.06        1.07      7.38 o 
   0   2   7       31.03       54.31      8.17 o 
   1   2   7      352.23      346.40     16.27 o 
   2   2   7      181.44      182.81      8.70 o 
   3   2   7       40.29       69.87      8.33 o 
   4   2   7      536.35      502.74     38.10 o 
   5   2   7       20.37       20.85     14.03 o 
   6   2   7        0.33       11.00     21.39 o 
   7   2   7      170.39      190.23     29.52 o 
 -13   3   7     2784.45     2741.80     73.38 o 
 -12   3   7     2390.29     2211.38     63.26 o 
 -11   3   7      759.61      778.57     24.48 o 
 -10   3   7      502.28      489.60     19.48 o 
  -9   3   7      887.92      830.85     25.02 o 
  -8   3   7      749.67      713.85     18.00 o 
  -7   3   7     2066.10     2059.86     29.28 o 
  -6   3   7       84.35       65.70      8.17 o 
  -5   3   7    10827.09    10915.40     93.80 o 
  -4   3   7    26565.01    26664.99    211.67 o 
  -3   3   7    24515.80    24178.07    266.29 o 
  -2   3   7    20996.37    21361.19    213.71 o 
  -1   3   7    18914.98    18826.97    273.82 o 
   0   3   7     6391.47     6774.98     71.49 o 
   1   3   7     4554.51     4681.96     55.95 o 
   2   3   7       76.25      103.76     12.32 o 
   3   3   7     1301.03     1281.86     30.12 o 
   4   3   7     1741.88     1639.86     61.49 o 
   5   3   7     3268.28     3362.24     75.18 o 
   6   3   7     2657.98     2740.75     90.67 o 
   7   3   7     3418.57     3457.64     78.06 o 
 -13   4   7       79.83       54.52     18.03 o 
 -12   4   7       84.06       94.78     15.16 o 
 -11   4   7        0.33        0.00      9.71 o 
 -10   4   7      115.56       91.67     12.39 o 
  -9   4   7       70.84       69.89     10.08 o 
  -8   4   7      960.85      989.12     19.32 o 
  -7   4   7     3136.59     3225.73     38.96 o 
  -6   4   7     1763.26     1796.22     28.29 o 
  -5   4   7       95.13      107.60      8.89 o 
  -4   4   7      778.82      808.52     18.10 o 
  -3   4   7     1111.43     1234.24     25.65 o 
  -2   4   7     1676.67     1782.90     31.07 o 
  -1   4   7       99.57      110.74      9.31 o 
   0   4   7     3986.52     4225.39     50.07 o 
   1   4   7       39.86       42.68      7.45 o 
   2   4   7        3.54        0.00      6.20 o 
   3   4   7     1085.03      998.85     23.52 o 
   4   4   7      275.25      284.15     43.67 o 
   5   4   7      159.25      194.03     22.18 o 
   6   4   7        4.50       31.00     26.57 o 
   7   4   7        0.35       34.40     17.83 o 
 -13   5   7     2415.29     2411.37     52.49 o 
 -12   5   7     3103.43     3147.82     51.70 o 
 -11   5   7     1590.57     1538.15     31.66 o 
 -10   5   7     1031.88      992.90     25.66 o 
  -9   5   7      114.79      124.93     11.30 o 
  -8   5   7      321.78      303.06     12.81 o 
  -7   5   7     2630.23     2716.83     46.38 o 
  -6   5   7     5881.84     5759.62     55.41 o 
  -5   5   7     9056.16     8751.96     77.78 o 
  -4   5   7    23104.82    22533.63    182.24 o 
  -3   5   7    22103.12    22465.30    203.31 o 
  -2   5   7    22286.71    22502.16    203.44 o 
  -1   5   7    14269.01    13668.23    138.12 o 
   0   5   7     8965.67     9115.24    106.20 o 
   1   5   7     1973.53     1996.58     33.78 o 
   2   5   7      297.74      297.70     12.40 o 
   3   5   7     1149.84     1071.43     33.17 o 
   4   5   7     4522.08     4252.41     99.84 o 
   5   5   7     4489.29     4759.67     98.86 o 
   6   5   7     2506.74     2705.59     93.72 o 
   7   5   7     4682.08     4714.00    131.34 o 
 -13   6   7        1.73       14.60     16.76 o 
 -12   6   7       24.04       29.84     13.14 o 
 -11   6   7        0.69        4.49     11.73 o 
 -10   6   7       36.17       29.14     10.82 o 
  -9   6   7      274.69      266.34     18.66 o 
  -8   6   7     1681.44     1726.42     26.33 o 
  -7   6   7      805.54      854.76     18.00 o 
  -6   6   7      177.86      164.40      9.72 o 
  -5   6   7      245.28      297.78     11.11 o 
  -4   6   7     2419.25     2437.80     41.37 o 
  -3   6   7      731.97      707.62     24.15 o 
  -2   6   7      986.91     1048.04     22.27 o 
  -1   6   7      307.79      320.58     14.27 o 
   0   6   7      413.09      421.18     16.80 o 
   1   6   7       66.83       52.76      8.90 o 
   2   6   7        6.63        7.79      7.58 o 
   3   6   7      901.94      888.98     24.67 o 
   4   6   7      177.75      207.05     17.55 o 
   5   6   7      483.43      463.88     40.00 o 
   6   6   7        0.33       45.28     27.74 o 
   7   6   7       36.88       92.20     28.58 o 
 -13   7   7     1803.75     1835.13     46.57 o 
 -12   7   7     1459.65     1436.81     32.90 o 
 -11   7   7     2586.89     2570.95     44.84 o 
 -10   7   7      960.72     1003.33     26.65 o 
  -9   7   7      105.88       86.94     11.89 o 
  -8   7   7       19.92        4.72      7.34 o 
  -7   7   7     1969.31     2050.51     26.71 o 
  -6   7   7    10515.79    10719.21     84.14 o 
  -5   7   7    10275.35    10224.56     83.07 o 
  -4   7   7    21023.42    21123.51    182.38 o 
  -3   7   7    27632.33    27468.09    231.08 o 
  -2   7   7    18036.90    17615.88    175.52 o 
  -1   7   7    14840.56    14763.45    152.11 o 
   0   7   7    10107.32    10044.26    127.47 o 
   1   7   7      987.51      846.55     24.92 o 
   2   7   7      996.32     1028.35     38.99 o 
   3   7   7     1912.11     1866.61     46.15 o 
   4   7   7     2886.33     2801.80     51.29 o 
   5   7   7     5721.13     5561.86     84.67 o 
   6   7   7     3401.74     3444.96     95.16 o 
   7   7   7     3829.68     3789.98     85.36 o 
 -13   8   7       21.61       22.07     17.05 o 
 -12   8   7        0.15        0.00     14.53 o 
 -11   8   7        8.38       10.69     12.53 o 
 -10   8   7       33.07        7.12     10.72 o 
  -9   8   7        0.88        0.00      8.20 o 
  -8   8   7      580.82      530.39     15.49 o 
  -7   8   7        1.69        2.58      6.81 o 
  -6   8   7      322.66      358.99     12.46 o 
  -5   8   7       97.99       92.12      8.59 o 
  -4   8   7      413.92      388.69     12.64 o 
  -3   8   7     1368.25     1559.51     25.17 o 
  -2   8   7      231.91      262.56     12.80 o 
  -1   8   7       99.71       88.76      8.12 o 
   0   8   7       17.58       23.32      7.75 o 
   1   8   7     1006.74     1052.87     28.66 o 
   2   8   7       33.06       22.00      9.02 o 
   3   8   7      445.01      461.51     18.89 o 
   4   8   7       67.06       66.84     12.71 o 
   5   8   7      359.16      365.24     25.95 o 
   6   8   7       41.46       48.85     13.88 o 
   7   8   7        5.89       21.39     18.55 o 
 -13   9   7     2060.63     2134.14     65.09 o 
 -12   9   7     1406.28     1437.71     40.36 o 
 -11   9   7     1445.32     1387.88     33.88 o 
 -10   9   7      712.19      699.34     23.57 o 
  -9   9   7      930.65      969.91     29.31 o 
  -8   9   7      337.42      343.99     13.93 o 
  -7   9   7     1871.67     1799.29     25.36 o 
  -6   9   7     3504.74     3541.46     34.90 o 
  -5   9   7    14742.32    14748.37    113.11 o 
  -4   9   7    10374.76    10327.54     97.33 o 
  -3   9   7    15009.89    14205.87    111.57 o 
  -2   9   7    18112.41    18188.43    160.46 o 
  -1   9   7     9184.51     9784.45     93.79 o 
   0   9   7     8512.70     8344.31     99.50 o 
   1   9   7     2306.69     2126.51     42.92 o 
   2   9   7      202.92      193.54     14.92 o 
   3   9   7      145.04      139.46     14.87 o 
   4   9   7     1360.97     1349.93     48.85 o 
   5   9   7     3284.77     3182.30     60.09 o 
   6   9   7     5023.25     5072.15     89.32 o 
   7   9   7     2803.63     2785.01     69.15 o 
 -12  10   7        0.78        9.15     14.84 o 
 -11  10   7        8.47        6.37     12.28 o 
 -10  10   7       38.59       27.19     12.25 o 
  -9  10   7      217.20      200.66     12.95 o 
  -8  10   7      175.07      147.81     11.19 o 
  -7  10   7       59.70       52.15      8.15 o 
  -6  10   7        1.47        0.00      6.14 o 
  -5  10   7      623.33      584.77     16.11 o 
  -4  10   7      259.96      226.69     12.91 o 
  -3  10   7        7.49        1.83      6.30 o 
  -2  10   7       67.56       71.53      9.21 o 
  -1  10   7      271.17      270.31     12.30 o 
   0  10   7       70.05       76.90     10.94 o 
   1  10   7      223.11      194.97     18.31 o 
   2  10   7      690.81      749.55     30.16 o 
   3  10   7     1009.42      952.78     30.39 o 
   4  10   7      550.52      514.40     23.75 o 
   5  10   7      265.79      220.18     20.03 o 
   6  10   7        1.41       36.87     18.40 o 
   7  10   7        0.17        7.53     15.84 o 
 -12  11   7     1736.92     1759.63     44.20 o 
 -11  11   7      771.92      801.68     27.56 o 
 -10  11   7      407.01      424.73     25.60 o 
  -9  11   7      309.47      306.23     16.00 o 
  -8  11   7      510.94      520.26     16.98 o 
  -7  11   7     2680.50     2658.25     33.31 o 
  -6  11   7     1959.79     1990.26     26.85 o 
  -5  11   7     5364.34     5474.00     50.51 o 
  -4  11   7    11413.45    11125.33     92.15 o 
  -3  11   7     6205.37     5949.17     62.21 o 
  -2  11   7     9339.70     9539.73     88.94 o 
  -1  11   7     6700.80     6599.93     69.43 o 
   0  11   7     3790.97     3642.73     52.89 o 
   1  11   7      873.39      781.22     34.45 o 
   2  11   7       94.66       80.96     13.71 o 
   3  11   7     1110.59     1022.16     32.86 o 
   4  11   7      440.79      468.42     28.71 o 
   5  11   7     1108.78     1055.96     37.61 o 
   6  11   7     3614.62     3513.41     78.49 o 
   7  11   7     2657.09     2575.02     68.87 o 
 -12  12   7       10.67       45.12     17.55 o 
 -11  12   7       36.58       32.94     12.83 o 
 -10  12   7      321.38      335.53     21.07 o 
  -9  12   7      727.22      773.46     28.28 o 
  -8  12   7      328.85      337.73     14.21 o 
  -7  12   7       88.03       84.05      9.88 o 
  -6  12   7      136.51      112.97      9.88 o 
  -5  12   7      752.00      785.04     17.77 o 
  -4  12   7      618.21      620.73     18.67 o 
  -3  12   7        4.10       13.59      6.71 o 
  -2  12   7      172.69      178.66     10.45 o 
  -1  12   7     1283.43     1398.78     29.87 o 
   0  12   7      397.33      418.59     18.90 o 
   1  12   7        9.64        0.00     10.08 o 
   2  12   7      372.90      392.85     25.76 o 
   3  12   7      283.17      257.53     23.57 o 
   4  12   7      196.71      189.32     22.37 o 
   5  12   7       56.19       67.19     17.14 o 
   6  12   7      186.86      234.23     23.59 o 
 -12  13   7     1989.04     1993.61     48.42 o 
 -11  13   7      744.82      762.41     41.44 o 
 -10  13   7       91.17       71.36     15.18 o 
  -9  13   7      202.88      185.93     15.30 o 
  -8  13   7       16.98        6.58      8.55 o 
  -7  13   7     2810.05     2702.84     35.58 o 
  -6  13   7     4684.19     4453.46     47.14 o 
  -5  13   7     7737.17     7582.43     65.62 o 
  -4  13   7    11754.15    11489.92    101.14 o 
  -3  13   7     6418.38     6200.86     85.39 o 
  -2  13   7     3172.70     3043.62     36.60 o 
  -1  13   7     2821.97     2813.26     38.34 o 
   0  13   7     2854.01     2912.58     50.04 o 
   1  13   7       66.32       56.18     11.01 o 
   2  13   7       13.03        0.00     12.62 o 
   3  13   7        8.40        0.00     11.91 o 
   4  13   7      207.70      205.68     22.13 o 
   5  13   7     1421.40     1343.32     57.92 o 
   6  13   7     2208.87     2068.52     56.70 o 
 -12  14   7       12.49       40.79     18.29 o 
 -11  14   7       77.50       79.21     15.47 o 
 -10  14   7      634.74      572.79     24.84 o 
  -9  14   7      726.04      725.01     24.84 o 
  -8  14   7     1363.10     1286.77     27.86 o 
  -7  14   7      515.05      540.06     17.92 o 
  -6  14   7       28.32       26.50      9.16 o 
  -5  14   7      520.40      549.97     20.33 o 
  -4  14   7      649.94      685.03     25.24 o 
  -3  14   7      101.00      113.52      9.65 o 
  -2  14   7        1.80        0.02      7.06 o 
  -1  14   7      907.99      958.37     22.58 o 
   0  14   7      166.63      165.76     14.60 o 
   1  14   7      589.08      561.44     22.20 o 
   2  14   7      391.81      402.31     25.02 o 
   3  14   7       17.91       21.78     13.82 o 
   4  14   7       67.14       83.01     18.86 o 
   5  14   7      115.23       65.97     18.67 o 
   6  14   7      211.84      231.36     25.61 o 
 -12  15   7     1613.26     1745.43     48.07 o 
 -11  15   7      744.90      790.19     29.23 o 
 -10  15   7      219.79      220.35     18.18 o 
  -9  15   7       43.17       27.33     12.48 o 
  -8  15   7        1.65        0.00     11.10 o 
  -7  15   7      994.59      986.17     23.28 o 
  -6  15   7     3215.89     3200.33     39.25 o 
  -5  15   7    10694.67    10720.56     97.42 o 
  -4  15   7    15476.03    15669.34    123.65 o 
  -3  15   7     8643.02     8566.48     80.29 o 
  -2  15   7     5251.59     5144.11     53.96 o 
  -1  15   7     2971.83     2817.57     40.12 o 
   0  15   7     5172.72     5035.72     80.39 o 
   1  15   7      362.33      402.04     25.68 o 
   2  15   7        1.11        0.00     14.13 o 
   3  15   7       11.43        0.00     12.92 o 
   4  15   7      402.03      379.87     34.90 o 
   5  15   7     1135.42     1092.57     44.42 o 
   6  15   7     1970.97     1953.06     59.58 o 
 -11  16   7       80.68       89.53     16.72 o 
 -10  16   7      461.94      465.95     25.07 o 
  -9  16   7      234.59      202.13     18.55 o 
  -8  16   7      523.94      525.00     23.62 o 
  -7  16   7      487.03      507.84     18.38 o 
  -6  16   7      231.93      240.84     13.74 o 
  -5  16   7        0.97       23.54      9.23 o 
  -4  16   7       30.01       68.29     12.13 o 
  -3  16   7      264.62      259.58     13.98 o 
  -2  16   7      268.59      281.81     13.70 o 
  -1  16   7        4.71       24.82      8.78 o 
   0  16   7       18.34       11.83      8.71 o 
   1  16   7     1351.31     1383.89     37.83 o 
   2  16   7      698.52      737.38     26.27 o 
   3  16   7     1163.55     1052.67     44.09 o 
   4  16   7      246.50      235.82     26.20 o 
   5  16   7        4.34        2.75     17.98 o 
 -11  17   7      768.73      783.90     30.40 o 
 -10  17   7      527.84      548.72     28.02 o 
  -9  17   7      146.94      110.93     19.95 o 
  -8  17   7       82.74       59.25     14.20 o 
  -7  17   7      967.29      950.51     25.93 o 
  -6  17   7      622.52      623.49     22.11 o 
  -5  17   7     7534.54     7475.63     73.38 o 
  -4  17   7    10103.46    10016.15     97.84 o 
  -3  17   7     7896.27     7807.14     79.75 o 
  -2  17   7    12566.44    12433.57    135.98 o 
  -1  17   7     3363.56     3285.19     43.13 o 
   0  17   7     5034.72     4722.04     58.81 o 
   1  17   7      847.86      832.71     36.36 o 
   2  17   7       10.31       17.05     12.67 o 
   3  17   7       83.59       93.58     21.66 o 
   4  17   7      639.06      603.96     46.16 o 
   5  17   7      929.51      901.96     44.12 o 
 -11  18   7       40.67       32.20     19.51 o 
 -10  18   7      375.99      340.94     33.19 o 
  -9  18   7      269.71      343.63     24.87 o 
  -8  18   7      137.08      147.37     16.75 o 
  -7  18   7      399.32      386.49     17.98 o 
  -6  18   7      451.38      420.60     18.24 o 
  -5  18   7      308.24      336.75     17.04 o 
  -4  18   7      586.84      625.21     22.30 o 
  -3  18   7        4.35       32.37      9.58 o 
  -2  18   7        0.47       21.58      9.46 o 
  -1  18   7       90.68       74.59     11.21 o 
   0  18   7       27.21       42.93     12.57 o 
   1  18   7      149.23      118.00     17.44 o 
   2  18   7     1167.39     1168.92     36.89 o 
   3  18   7     1255.04     1091.58     48.24 o 
   4  18   7      179.85      170.90     26.02 o 
   5  18   7        1.20        0.00     27.15 o 
 -10  19   7      737.63      710.09     33.15 o 
  -9  19   7      104.73       63.13     17.06 o 
  -8  19   7       12.54       12.08     13.91 o 
  -7  19   7      747.17      748.50     23.34 o 
  -6  19   7     1218.99     1191.54     28.72 o 
  -5  19   7     4161.10     4224.66     52.55 o 
  -4  19   7     6726.57     6764.21     74.91 o 
  -3  19   7     6594.03     6644.63     72.66 o 
  -2  19   7     2410.50     2461.00     35.55 o 
  -1  19   7     2938.16     2916.83     46.97 o 
   0  19   7     6541.23     6414.60     79.10 o 
   1  19   7      396.06      380.25     25.84 o 
   2  19   7      401.75      385.69     25.21 o 
   3  19   7        2.23       39.23     20.01 o 
   4  19   7      946.00      904.67     46.79 o 
   5  19   7     1189.04     1197.59     53.15 o 
 -10  20   7      224.30      227.48     23.97 o 
  -9  20   7      437.81      467.86     29.08 o 
  -8  20   7      413.35      423.31     25.03 o 
  -7  20   7      502.20      492.04     28.05 o 
  -6  20   7      126.53      126.31     15.07 o 
  -5  20   7      177.07      155.15     15.05 o 
  -4  20   7      215.72      221.64     17.10 o 
  -3  20   7       51.63       78.41     12.95 o 
  -2  20   7       10.85       17.03     10.48 o 
  -1  20   7       26.14       18.70     12.21 o 
   0  20   7        2.06        0.00     11.55 o 
   1  20   7      408.31      432.67     28.33 o 
   2  20   7      365.53      339.75     25.14 o 
   3  20   7      489.16      513.14     38.71 o 
   4  20   7      333.79      420.19     62.62 o 
 -10  21   7      433.96      370.50     27.65 o 
  -9  21   7        0.97        0.00     16.42 o 
  -8  21   7       26.15       10.79     14.79 o 
  -7  21   7      551.07      520.26     22.85 o 
  -6  21   7     1726.46     1736.65     42.16 o 
  -5  21   7     2779.34     2801.70     47.64 o 
  -4  21   7     2823.91     2829.84     50.73 o 
  -3  21   7     1507.76     1583.20     33.74 o 
  -2  21   7     5302.83     5338.18     76.98 o 
  -1  21   7     4879.27     4830.79     70.96 o 
   0  21   7     1319.04     1393.15     35.62 o 
   1  21   7      323.80      327.98     24.23 o 
   2  21   7       99.38       79.64     19.18 o 
   3  21   7        9.25        0.00     15.18 o 
   4  21   7      491.97      445.26     39.37 o 
  -9  22   7       77.25       35.03     18.07 o 
  -8  22   7      259.71      277.08     22.84 o 
  -7  22   7      183.29      191.56     19.25 o 
  -6  22   7      436.10      442.42     29.55 o 
  -5  22   7      427.52      428.27     28.04 o 
  -4  22   7      240.98      274.01     23.44 o 
  -3  22   7      202.78      170.41     16.97 o 
  -2  22   7      112.31      113.81     17.03 o 
  -1  22   7      166.01      187.76     18.65 o 
   0  22   7      628.58      632.86     27.60 o 
   1  22   7      395.48      409.24     28.43 o 
   2  22   7     1001.56     1029.15     42.51 o 
   3  22   7      429.09      464.37     49.07 o 
  -9  23   7        5.94        0.00     17.67 o 
  -8  23   7      362.28      421.24     26.69 o 
  -7  23   7      726.77      769.26     34.29 o 
  -6  23   7     1575.47     1540.39     44.03 o 
  -5  23   7     1728.37     1840.83     43.73 o 
  -4  23   7     1944.46     2012.23     48.03 o 
  -3  23   7     2218.36     2319.42     73.20 o 
  -2  23   7     2386.71     2557.37     50.30 o 
  -1  23   7     1807.89     1848.37     48.23 o 
   0  23   7      684.44      725.35     30.06 o 
   1  23   7      518.04      469.41     29.85 o 
   2  23   7       11.65       16.69     23.25 o 
   3  23   7       68.78       57.53     20.17 o 
  -8  24   7      131.03      151.91     20.86 o 
  -7  24   7      174.08      148.39     20.44 o 
  -6  24   7      640.20      683.39     27.73 o 
  -5  24   7      269.15      212.44     21.37 o 
  -4  24   7      110.85      104.40     19.36 o 
  -3  24   7      323.04      282.20     26.55 o 
  -2  24   7       56.24       58.51     16.95 o 
  -1  24   7      321.33      356.85     24.97 o 
   0  24   7     1330.34     1309.99     38.99 o 
   1  24   7      719.44      703.80     40.89 o 
   2  24   7      537.73      582.16     37.31 o 
  -7  25   7      574.39      567.79     30.33 o 
  -6  25   7      936.71      990.69     39.57 o 
  -5  25   7      813.85      822.78     34.36 o 
  -4  25   7     1303.07     1394.66     42.82 o 
  -3  25   7     2852.05     2963.14    107.89 o 
  -2  25   7     1382.09     1467.15     44.40 o 
  -1  25   7     1374.21     1419.92     56.42 o 
   0  25   7      838.09      889.49     36.14 o 
   1  25   7      407.80      429.51     36.47 o 
  -6  26   7       98.58       54.14     18.57 o 
  -5  26   7      111.58       87.36     20.31 o 
  -4  26   7       74.23       70.30     19.21 o 
  -3  26   7       54.97       64.09     20.93 o 
  -2  26   7       11.37       17.03     17.85 o 
  -1  26   7      269.13      259.44     24.60 o 
   0  26   7      643.35      609.21     42.47 o 
   1  26   7      889.62      926.07     41.86 o 
  -5  27   7     1205.76     1166.96     42.54 o 
  -4  27   7     1127.81     1204.88     42.11 o 
  -3  27   7     1696.82     1712.98     58.08 o 
  -2  27   7     1615.54     1596.92     52.12 o 
  -1  27   7     1282.01     1259.38     52.62 o 
   0  27   7      609.30      613.41     33.48 o 
  -3  28   7        0.72       19.11     22.15 o 
 -13   0   8       68.16       60.00     26.71 o 
 -12   0   8      171.75      176.51     24.33 o 
 -11   0   8      896.70      901.47     52.36 o 
 -10   0   8     3633.61     3580.49     77.80 o 
  -9   0   8     6165.59     6276.37     90.55 o 
  -8   0   8     5386.27     5370.25     70.08 o 
  -7   0   8     7528.88     7602.61     89.79 o 
  -6   0   8    18376.34    18589.07    182.76 o 
  -5   0   8     8638.12     8105.51    103.66 o 
  -4   0   8     7688.96     7476.48    106.40 o 
  -3   0   8     9676.97     9658.89    147.30 o 
  -2   0   8     1719.22     1699.49     40.41 o 
  -1   0   8       87.46       94.27     16.22 o 
   0   0   8     1200.62     1323.47     67.92 o 
   1   0   8     6659.07     6692.38    116.73 o 
   2   0   8     8730.83     8805.03    115.56 o 
   3   0   8    19576.43    19611.24    268.31 o 
   4   0   8    10926.24    12428.19    453.50 o 
   5   0   8     3341.16     3439.36    181.48 o 
   6   0   8     1969.35     2122.43    143.29 o 
 -13   1   8        0.23        0.00     14.65 o 
 -12   1   8        8.77        0.71     11.25 o 
 -11   1   8       14.96        9.74     11.32 o 
 -10   1   8       43.82       43.90     12.59 o 
  -9   1   8        0.15        0.00     11.24 o 
  -8   1   8       18.12        0.00      8.04 o 
  -7   1   8      528.11      546.83     15.34 o 
  -6   1   8      316.38      275.10     11.80 o 
  -5   1   8      211.36      191.29     12.38 o 
  -4   1   8       39.38        4.97      7.81 o 
  -3   1   8        0.78        0.00      7.41 o 
  -2   1   8     1195.35     1238.27     23.76 o 
  -1   1   8      194.35      174.41     14.92 o 
   0   1   8       43.12       21.86      9.20 o 
   1   1   8        8.08        2.23      8.72 o 
   2   1   8      250.78      220.22     30.15 o 
   3   1   8      139.74       93.32     18.07 o 
   4   1   8      364.77      330.67     34.19 o 
   5   1   8        1.99       36.44     23.61 o 
   6   1   8       27.23       46.56     33.97 o 
 -13   2   8       38.70       16.12     15.92 o 
 -12   2   8       71.06       55.21     12.61 o 
 -11   2   8      899.64      892.64     27.19 o 
 -10   2   8     2005.33     1949.67     38.45 o 
  -9   2   8     6964.05     6892.94     68.52 o 
  -8   2   8    10630.17    10553.15     87.48 o 
  -7   2   8     8356.45     8382.68     73.68 o 
  -6   2   8    16517.91    16559.98    125.36 o 
  -5   2   8    14424.50    14420.98    121.40 o 
  -4   2   8     9992.75    10073.98     92.15 o 
  -3   2   8     2620.30     2541.30     41.38 o 
  -2   2   8     2954.41     3050.11     43.53 o 
  -1   2   8        6.67       14.31      9.20 o 
   0   2   8     2765.08     2780.03     46.00 o 
   1   2   8     3641.41     3708.84     49.58 o 
   2   2   8    10446.14    10630.28    124.23 o 
   3   2   8    11894.88    11815.09    150.28 o 
   4   2   8     6449.93     6382.15    108.44 o 
   5   2   8     4580.71     4610.24     94.53 o 
   6   2   8     2149.42     2146.88     70.76 o 
   7   2   8     1882.60     1995.63    135.80 o 
 -13   3   8        9.67        6.82     15.91 o 
 -12   3   8       36.77       38.83     12.41 o 
 -11   3   8       82.08       84.74     12.99 o 
 -10   3   8       92.92       85.51     12.69 o 
  -9   3   8     1179.17     1067.14     38.63 o 
  -8   3   8      649.32      658.21     17.66 o 
  -7   3   8      945.49      936.52     21.78 o 
  -6   3   8      672.05      738.84     21.56 o 
  -5   3   8     1109.16     1081.41     23.91 o 
  -4   3   8      800.89      769.57     19.67 o 
  -3   3   8      357.76      360.24     17.34 o 
  -2   3   8     1786.85     1945.89     32.57 o 
  -1   3   8     1625.89     1743.78     44.06 o 
   0   3   8        1.00       15.97      8.87 o 
   1   3   8      346.97      383.44     15.60 o 
   2   3   8      577.04      606.96     19.07 o 
   3   3   8      189.46      149.83     18.00 o 
   4   3   8      250.75      285.46     49.71 o 
   5   3   8       30.59       39.26     17.52 o 
   6   3   8       67.97      109.15     24.28 o 
   7   3   8        0.03       23.45     15.89 o 
 -13   4   8       70.63       55.59     17.52 o 
 -12   4   8        0.07        0.00     11.18 o 
 -11   4   8      759.07      754.27     24.87 o 
 -10   4   8     1631.98     1574.13     34.11 o 
  -9   4   8    11263.05    10835.36    112.13 o 
  -8   4   8    10103.27    10036.66     90.74 o 
  -7   4   8     6824.00     6667.89     62.36 o 
  -6   4   8    12465.37    12543.50    106.37 o 
  -5   4   8     5273.78     5215.86     53.41 o 
  -4   4   8     7466.32     7189.38     73.55 o 
  -3   4   8     4481.82     4393.58     55.47 o 
  -2   4   8     3088.31     3169.62     45.35 o 
  -1   4   8       84.02       89.56     11.89 o 
   0   4   8     2414.21     2476.81     41.31 o 
   1   4   8      605.51      579.14     27.23 o 
   2   4   8     5672.18     5603.47     81.12 o 
   3   4   8    10197.71    10350.95    121.11 o 
   4   4   8     4744.62     4937.38    101.30 o 
   5   4   8     4151.10     4293.94     93.28 o 
   6   4   8     2788.01     3032.75     94.24 o 
   7   4   8     2266.17     2346.21     63.23 o 
 -13   5   8       70.00       48.27     14.55 o 
 -12   5   8       35.65       13.70     11.48 o 
 -11   5   8      210.02      202.06     15.85 o 
 -10   5   8      129.33      101.12     13.01 o 
  -9   5   8     1995.37     1919.14     46.74 o 
  -8   5   8      826.26      786.03     19.01 o 
  -7   5   8      308.43      297.82     13.56 o 
  -6   5   8      118.58      112.12     11.11 o 
  -5   5   8        8.84        0.00      5.90 o 
  -4   5   8      416.73      473.30     14.30 o 
  -3   5   8     4975.20     5419.56     62.35 o 
  -2   5   8        0.46        4.17      6.86 o 
  -1   5   8      941.47     1081.65     29.79 o 
   0   5   8        4.70        0.00      7.81 o 
   1   5   8      778.83      743.93     23.65 o 
   2   5   8      196.64      218.73     16.75 o 
   3   5   8      426.38      378.19     17.57 o 
   4   5   8       11.32       24.58     18.13 o 
   5   5   8       23.10       63.88     32.22 o 
   6   5   8        5.23       29.18     23.59 o 
 -13   6   8      105.66      117.41     25.24 o 
 -12   6   8       14.36       14.35     13.02 o 
 -11   6   8      158.27      172.11     22.05 o 
 -10   6   8     1960.56     1921.51     37.78 o 
  -9   6   8     8466.86     8398.94     81.87 o 
  -8   6   8     3625.04     3487.11     39.68 o 
  -7   6   8     6685.36     6506.75     59.75 o 
  -6   6   8     7591.66     7726.92     72.63 o 
  -5   6   8     2174.60     2096.41     28.26 o 
  -4   6   8     6680.42     6640.09     62.91 o 
  -3   6   8     4574.33     4839.47     55.91 o 
  -2   6   8     2402.16     2375.07     36.85 o 
  -1   6   8     1323.67     1268.62     46.80 o 
   0   6   8     1101.95     1147.68     29.58 o 
   1   6   8     2656.73     2694.32     48.03 o 
   2   6   8     5004.51     4811.76     70.91 o 
   3   6   8    12642.04    12668.48    152.59 o 
   4   6   8     5642.44     5685.24    127.77 o 
   5   6   8     3593.92     3946.63    116.24 o 
   6   6   8     2941.63     2930.75     97.92 o 
 -13   7   8       21.27        1.12     16.61 o 
 -12   7   8        0.43        0.00     12.12 o 
 -11   7   8       50.07       33.16     12.52 o 
 -10   7   8        1.57       13.70     12.09 o 
  -9   7   8       39.38       28.99     11.15 o 
  -8   7   8      176.81      213.20     13.18 o 
  -7   7   8        1.14       11.49      8.20 o 
  -6   7   8      892.57      959.11     19.69 o 
  -5   7   8        3.71       10.51      6.12 o 
  -4   7   8      956.27      957.05     19.41 o 
  -3   7   8     7746.17     8206.33     83.52 o 
  -2   7   8      310.25      327.21     14.77 o 
  -1   7   8        2.18        0.00      7.09 o 
   0   7   8      259.96      265.01     16.98 o 
   1   7   8       16.73       34.94     10.69 o 
   2   7   8      167.47      225.38     16.03 o 
   3   7   8       23.82       29.75     11.39 o 
   4   7   8       45.96       52.58     12.53 o 
   5   7   8       36.71       81.97     28.37 o 
   6   7   8        3.14       31.87     24.44 o 
 -13   8   8      224.39      231.50     23.44 o 
 -12   8   8        4.50        0.00     12.82 o 
 -11   8   8      107.71       73.76     22.16 o 
 -10   8   8     1286.34     1338.71     33.98 o 
  -9   8   8     5834.67     5751.17     59.81 o 
  -8   8   8     8110.10     8070.10     73.43 o 
  -7   8   8     5283.38     5261.01     55.26 o 
  -6   8   8     9099.74     8937.86     73.58 o 
  -5   8   8     5413.75     5379.60     51.49 o 
  -4   8   8     3224.15     3124.60     37.60 o 
  -3   8   8     7413.99     7410.63     87.65 o 
  -2   8   8      791.99      727.74     19.55 o 
  -1   8   8       99.10      121.26     11.14 o 
   0   8   8     1865.92     1775.70     39.68 o 
   1   8   8     7346.82     7455.80    102.91 o 
   2   8   8     6700.94     6673.74     88.75 o 
   3   8   8     6989.38     6786.75     89.80 o 
   4   8   8     4417.69     4493.49     75.35 o 
   5   8   8     5473.55     5564.02    167.46 o 
   6   8   8     2850.63     2766.45    105.31 o 
 -13   9   8        8.82       16.92     18.19 o 
 -12   9   8       66.10       63.47     15.60 o 
 -11   9   8       46.52       41.49     13.50 o 
 -10   9   8      180.93      162.51     15.92 o 
  -9   9   8      161.46      170.43     14.13 o 
  -8   9   8      131.18      153.01     13.23 o 
  -7   9   8        1.47        5.73      8.55 o 
  -6   9   8       34.01       41.47      8.38 o 
  -5   9   8        3.98        6.92      7.01 o 
  -4   9   8     3076.81     3087.77     41.92 o 
  -3   9   8     2821.59     2865.59     38.00 o 
  -2   9   8     1031.76      977.59     21.80 o 
  -1   9   8        9.70        0.89      8.12 o 
   0   9   8        8.54        9.05     10.07 o 
   1   9   8       24.87       35.71     12.25 o 
   2   9   8      110.26       90.34     13.40 o 
   3   9   8      274.36      294.77     25.41 o 
   4   9   8      588.57      589.64     25.92 o 
   5   9   8       57.33       73.78     23.34 o 
   6   9   8      146.56      162.85     17.93 o 
 -12  10   8        0.35        0.00     14.18 o 
 -11  10   8      292.39      290.19     20.07 o 
 -10  10   8     1598.25     1533.61     34.49 o 
  -9  10   8     5359.12     5217.46     60.70 o 
  -8  10   8     9962.60     9861.44     88.92 o 
  -7  10   8     7937.39     7932.57     76.98 o 
  -6  10   8     7413.13     7318.46     63.93 o 
  -5  10   8    12873.10    12669.25    101.36 o 
  -4  10   8     4760.38     4678.77     51.80 o 
  -3  10   8     3192.86     3111.91     40.43 o 
  -2  10   8      426.58      389.28     16.53 o 
  -1  10   8      176.47      176.87     13.73 o 
   0  10   8     1748.94     1714.17     41.18 o 
   1  10   8     5370.07     5428.24     79.45 o 
   2  10   8     4736.47     4582.33     69.99 o 
   3  10   8     4414.88     4436.10     74.23 o 
   4  10   8     3314.22     3335.55     68.58 o 
   5  10   8     4859.59     4957.94    138.57 o 
   6  10   8     3146.34     3108.61    131.53 o 
 -12  11   8      229.47      209.06     19.47 o 
 -11  11   8        1.19        3.55     12.95 o 
 -10  11   8      255.24      225.76     17.68 o 
  -9  11   8        2.82        0.00     10.84 o 
  -8  11   8        2.13       40.67     10.69 o 
  -7  11   8        5.50       19.07      9.84 o 
  -6  11   8      285.20      259.52     13.03 o 
  -5  11   8       42.49       58.84      9.05 o 
  -4  11   8       50.57       60.51      8.92 o 
  -3  11   8       40.24       38.13      8.92 o 
  -2  11   8      409.44      383.08     15.96 o 
  -1  11   8      999.03      994.34     27.01 o 
   0  11   8        1.74        0.00     10.27 o 
   1  11   8       16.80       19.60     14.78 o 
   2  11   8       89.25       90.48     14.38 o 
   3  11   8       87.08      103.11     15.76 o 
   4  11   8       56.72       61.37     16.82 o 
   5  11   8      114.92      102.26     18.53 o 
   6  11   8       21.15       68.96     18.88 o 
 -12  12   8       74.69       39.39     15.36 o 
 -11  12   8      306.47      300.09     21.57 o 
 -10  12   8     1072.10     1069.71     31.50 o 
  -9  12   8     2758.22     2720.35     44.52 o 
  -8  12   8     5909.59     5968.10     62.31 o 
  -7  12   8    11082.40    11001.62     93.41 o 
  -6  12   8     8644.00     8500.51     80.59 o 
  -5  12   8    11243.87    11064.13    100.89 o 
  -4  12   8     8999.19     8750.41     78.61 o 
  -3  12   8     2355.41     2348.05     35.34 o 
  -2  12   8      241.40      262.03     13.84 o 
  -1  12   8      185.84      192.21     14.60 o 
   0  12   8      508.03      523.69     22.08 o 
   1  12   8     2464.54     2335.40     48.04 o 
   2  12   8     4112.07     4084.58     67.18 o 
   3  12   8     3613.96     3824.47     70.27 o 
   4  12   8     5100.10     4997.53     95.22 o 
   5  12   8     3427.58     3475.76    107.02 o 
   6  12   8     2452.96     2427.18     60.96 o 
 -12  13   8      128.67      103.87     17.35 o 
 -11  13   8        1.88        0.00     13.80 o 
 -10  13   8        1.98        0.00     13.70 o 
  -9  13   8      158.78      115.93     14.45 o 
  -8  13   8       81.89       76.26     14.69 o 
  -7  13   8        1.45       11.04      9.70 o 
  -6  13   8      292.27      273.20     14.70 o 
  -5  13   8       28.39       33.88      9.67 o 
  -4  13   8        1.00       17.20      8.37 o 
  -3  13   8       49.19       39.35      9.11 o 
  -2  13   8     1102.03     1115.22     24.60 o 
  -1  13   8      743.22      789.19     20.27 o 
   0  13   8      212.73      184.05     15.47 o 
   1  13   8      439.54      422.00     23.87 o 
   2  13   8      404.91      409.70     23.34 o 
   3  13   8       30.82       23.11     15.55 o 
   4  13   8        1.04       31.25     17.63 o 
   5  13   8       12.78       41.32     17.70 o 
 -12  14   8      186.48      135.17     23.54 o 
 -11  14   8      320.74      294.08     22.80 o 
 -10  14   8      482.89      510.12     30.86 o 
  -9  14   8     1801.14     1787.01     40.60 o 
  -8  14   8     3093.71     2948.19     40.39 o 
  -7  14   8     7028.66     6967.61     77.94 o 
  -6  14   8    10349.43    10166.03     93.23 o 
  -5  14   8     7538.81     7470.59     75.30 o 
  -4  14   8     6346.28     6181.74     70.25 o 
  -3  14   8      308.35      316.04     14.92 o 
  -2  14   8       47.98       34.05      9.26 o 
  -1  14   8      278.85      246.63     13.89 o 
   0  14   8     1276.67     1202.65     31.55 o 
   1  14   8     2113.52     1939.87     46.20 o 
   2  14   8     3605.62     3520.88     69.24 o 
   3  14   8     3459.50     3538.10     74.12 o 
   4  14   8     3853.00     3741.83     82.86 o 
   5  14   8     3318.12     3370.18     82.48 o 
 -11  15   8      136.18       97.07     19.06 o 
 -10  15   8      101.03       79.16     19.32 o 
  -9  15   8      492.63      449.93     21.71 o 
  -8  15   8      666.53      665.21     22.04 o 
  -7  15   8       23.75       38.85     10.21 o 
  -6  15   8       14.80       39.71     11.41 o 
  -5  15   8      377.47      391.58     20.64 o 
  -4  15   8      717.70      708.27     19.62 o 
  -3  15   8      638.30      616.93     18.87 o 
  -2  15   8      156.21      142.50     12.76 o 
  -1  15   8       24.37       18.05      9.11 o 
   0  15   8     1130.60     1143.63     32.28 o 
   1  15   8       17.45        8.20     11.02 o 
   2  15   8      101.19       89.80     20.96 o 
   3  15   8      125.46      141.14     28.44 o 
   4  15   8        8.65       22.93     18.80 o 
   5  15   8       10.37       54.91     20.91 o 
 -11  16   8      361.37      316.51     25.47 o 
 -10  16   8      484.65      483.32     33.59 o 
  -9  16   8      959.87      918.86     30.36 o 
  -8  16   8     1796.47     1736.96     35.09 o 
  -7  16   8     2481.67     2436.36     38.72 o 
  -6  16   8     8455.45     8617.38     86.50 o 
  -5  16   8     8175.13     8078.32     87.67 o 
  -4  16   8     1423.60     1414.62     25.92 o 
  -3  16   8     1231.07     1241.13     28.54 o 
  -2  16   8     1452.84     1369.41     28.14 o 
  -1  16   8      246.13      229.71     14.65 o 
   0  16   8     3317.80     3139.33     58.60 o 
   1  16   8     1141.84     1122.24     34.25 o 
   2  16   8     2146.43     2103.47     61.44 o 
   3  16   8     2660.59     2657.05    119.08 o 
   4  16   8     2499.42     2438.95     67.51 o 
   5  16   8     2999.44     3029.91    121.75 o 
 -11  17   8      238.11      190.84     23.27 o 
 -10  17   8      297.60      334.27     32.94 o 
  -9  17   8      354.17      359.25     31.71 o 
  -8  17   8      313.07      314.33     16.47 o 
  -7  17   8      384.56      339.29     17.48 o 
  -6  17   8       26.51       49.74     12.39 o 
  -5  17   8      874.52      915.42     27.66 o 
  -4  17   8      236.06      240.77     15.40 o 
  -3  17   8     1557.78     1568.14     28.92 o 
  -2  17   8      614.38      624.16     23.28 o 
  -1  17   8       53.56       65.65     12.00 o 
   0  17   8      197.09      230.95     19.90 o 
   1  17   8       18.27       28.42     13.89 o 
   2  17   8      404.88      427.36     33.30 o 
   3  17   8       15.80        9.86     18.61 o 
   4  17   8        2.99       21.52     20.74 o 
 -11  18   8      203.57      195.83     23.51 o 
 -10  18   8      695.70      733.71     33.99 o 
  -9  18   8      711.22      772.25     30.51 o 
  -8  18   8     2471.44     2506.01     41.55 o 
  -7  18   8     3270.96     3310.08     46.51 o 
  -6  18   8     6586.64     6345.49     70.73 o 
  -5  18   8     3750.56     3727.24     55.57 o 
  -4  18   8     1810.52     1777.29     37.32 o 
  -3  18   8     1499.35     1470.14     28.67 o 
  -2  18   8        4.73        0.00      9.43 o 
  -1  18   8        0.53        0.00     10.14 o 
   0  18   8     1237.72     1172.53     35.68 o 
   1  18   8      523.26      564.35     28.76 o 
   2  18   8      864.76      856.61     49.14 o 
   3  18   8     2970.80     2981.61     78.89 o 
   4  18   8     2924.88     3075.65     81.29 o 
 -10  19   8      114.95       92.18     19.98 o 
  -9  19   8       56.98       82.87     17.17 o 
  -8  19   8       78.36       76.22     15.83 o 
  -7  19   8      452.51      450.63     22.79 o 
  -6  19   8      185.05      184.43     17.16 o 
  -5  19   8      112.19      102.13     17.18 o 
  -4  19   8      150.81      131.89     14.76 o 
  -3  19   8     1436.80     1453.11     47.91 o 
  -2  19   8      478.60      486.90     20.67 o 
  -1  19   8      137.22      130.36     14.53 o 
   0  19   8      125.54      114.13     19.93 o 
   1  19   8      733.48      703.00     32.67 o 
   2  19   8      607.72      620.53     38.51 o 
   3  19   8       64.88       81.59     23.67 o 
   4  19   8       10.30       17.89     22.64 o 
 -10  20   8     1112.40     1171.43     42.30 o 
  -9  20   8     1370.67     1489.27     56.45 o 
  -8  20   8     2190.75     2274.58     45.92 o 
  -7  20   8     4455.94     4425.68     64.49 o 
  -6  20   8     4058.89     4154.96     59.30 o 
  -5  20   8     1166.33     1221.31     37.66 o 
  -4  20   8     1659.57     1712.22     52.25 o 
  -3  20   8     1715.13     1724.92     38.56 o 
  -2  20   8      195.62      193.19     24.96 o 
  -1  20   8        0.23        0.00     11.21 o 
   0  20   8      721.46      686.79     31.12 o 
   1  20   8      725.31      774.91     36.95 o 
   2  20   8     1299.12     1382.19     42.67 o 
   3  20   8     2115.01     2238.80     71.35 o 
  -9  21   8      154.58      132.53     20.27 o 
  -8  21   8        8.93       16.22     15.04 o 
  -7  21   8       18.97       30.48     15.72 o 
  -6  21   8      170.52      166.79     27.38 o 
  -5  21   8       19.88       12.54     19.23 o 
  -4  21   8      337.94      334.13     20.36 o 
  -3  21   8      874.75      896.18     31.50 o 
  -2  21   8      467.74      504.65     21.31 o 
  -1  21   8      898.01      829.48     30.73 o 
   0  21   8      472.00      499.18     30.03 o 
   1  21   8      439.66      406.87     44.38 o 
   2  21   8      235.88      248.25     24.12 o 
   3  21   8      100.50      102.04     26.83 o 
  -9  22   8     2104.19     2209.92     50.51 o 
  -8  22   8     1620.48     1663.46     45.05 o 
  -7  22   8     1852.66     1927.78     45.63 o 
  -6  22   8     2148.58     2191.57     45.20 o 
  -5  22   8     1348.18     1431.73     41.85 o 
  -4  22   8      965.62      928.72     33.93 o 
  -3  22   8     2014.09     1979.28     44.43 o 
  -2  22   8      767.81      772.52     29.70 o 
  -1  22   8      346.80      327.82     26.97 o 
   0  22   8      430.30      444.70     29.53 o 
   1  22   8      917.11      945.93     56.50 o 
   2  22   8     1591.86     1680.82     51.22 o 
  -8  23   8        2.79       48.06     17.92 o 
  -7  23   8        0.20       12.03     14.85 o 
  -6  23   8       18.79       27.00     15.46 o 
  -5  23   8      281.52      294.86     24.59 o 
  -4  23   8      280.60      292.60     26.64 o 
  -3  23   8       87.74       99.61     17.41 o 
  -2  23   8      533.41      514.77     30.08 o 
  -1  23   8     1734.16     1798.21     42.16 o 
   0  23   8      361.59      365.75     21.67 o 
   1  23   8       73.08       56.39     22.17 o 
   2  23   8      105.06       97.53     22.75 o 
  -8  24   8     1583.46     1592.37     44.47 o 
  -7  24   8     1894.47     2011.26     46.00 o 
  -6  24   8     1923.14     2058.22     47.81 o 
  -5  24   8     1691.48     1757.69     76.49 o 
  -4  24   8     1164.13     1175.11     45.24 o 
  -3  24   8      268.74      259.42     23.31 o 
  -2  24   8      168.59      120.61     20.30 o 
  -1  24   8       21.01       21.30     16.24 o 
   0  24   8      322.17      327.60     21.99 o 
   1  24   8      473.59      425.85     30.22 o 
  -7  25   8        0.43        8.26     21.04 o 
  -6  25   8        8.74       18.87     17.40 o 
  -5  25   8       53.20       47.90     19.09 o 
  -4  25   8       21.19       11.72     19.31 o 
  -3  25   8       67.82       62.78     18.79 o 
  -2  25   8      176.46      134.14     24.13 o 
  -1  25   8      429.38      446.95     37.76 o 
   0  25   8      817.25      803.14     31.39 o 
  -6  26   8     1905.60     2031.09     61.32 o 
  -5  26   8     2039.36     2129.60     53.42 o 
  -4  26   8     1220.44     1262.31     48.43 o 
  -3  26   8      279.41      273.27     46.16 o 
  -2  26   8        6.31        0.00     16.81 o 
  -1  26   8       26.71        0.00     18.75 o 
  -4  27   8       23.64        7.86     21.12 o 
  -3  27   8      264.37      290.00     31.94 o 
 -13   1   9      798.93      842.04     33.05 o 
 -12   1   9     1192.05     1139.49     40.36 o 
 -11   1   9     4029.79     3903.64     81.21 o 
 -10   1   9     7901.68     7807.71     90.43 o 
  -9   1   9     8149.66     8038.72     92.97 o 
  -8   1   9    15397.57    14983.21    131.93 o 
  -7   1   9     9153.32     9343.94     76.47 o 
  -6   1   9     2731.55     2775.09     34.89 o 
  -5   1   9      304.82      314.42     11.39 o 
  -4   1   9     1417.55     1352.75     25.62 o 
  -3   1   9     3618.02     3452.24     49.12 o 
  -2   1   9     6146.10     6104.72     82.19 o 
  -1   1   9     5651.90     5830.36     91.68 o 
   0   1   9    11266.47    11455.90    165.52 o 
   1   1   9     7722.35     7612.74    107.58 o 
   2   1   9     9738.96     9999.41    132.54 o 
   3   1   9     6947.79     6947.27     90.87 o 
   4   1   9     1204.63     1155.26     54.27 o 
   5   1   9      246.14      265.25     50.08 o 
   6   1   9       85.12       72.75     40.80 o 
 -13   2   9       15.31       15.19     16.45 o 
 -12   2   9       24.62       17.27     16.77 o 
 -11   2   9       82.59       54.94     32.04 o 
 -10   2   9       22.41        0.00     19.35 o 
  -9   2   9     1892.46     1826.30     37.32 o 
  -8   2   9        1.24        0.00     14.33 o 
  -7   2   9     1043.59     1012.33     23.85 o 
  -6   2   9       10.01        0.00      6.32 o 
  -5   2   9        0.27        2.84      6.60 o 
  -4   2   9      986.74     1000.72     22.56 o 
  -3   2   9       27.40        0.00      8.31 o 
  -2   2   9     1272.68     1278.18     40.42 o 
  -1   2   9      514.31      517.73     24.72 o 
   0   2   9      769.63      759.44     28.63 o 
   1   2   9        1.60        0.00     10.67 o 
   2   2   9     1436.28     1334.48     37.89 o 
   3   2   9      155.39      134.89     12.85 o 
   4   2   9      239.71      229.59     18.08 o 
   5   2   9      109.14       66.14     33.86 o 
   6   2   9       18.93       46.00     25.00 o 
 -13   3   9      669.12      675.20     32.27 o 
 -12   3   9     2139.00     2148.31     53.82 o 
 -11   3   9     4272.38     4253.02     78.98 o 
 -10   3   9     4015.20     3800.41     58.03 o 
  -9   3   9     3502.34     3548.65     50.84 o 
  -8   3   9     6750.05     6648.64     66.41 o 
  -7   3   9     5210.10     5232.34     50.34 o 
  -6   3   9     1477.32     1480.21     24.38 o 
  -5   3   9      310.94      292.63     13.37 o 
  -4   3   9     2535.96     2470.68     46.06 o 
  -3   3   9     2777.28     2743.94     44.59 o 
  -2   3   9     5492.33     5250.47     74.42 o 
  -1   3   9    11360.79    11238.34    204.65 o 
   0   3   9     4482.65     4456.25     71.93 o 
   1   3   9    10523.66    10792.66    144.81 o 
   2   3   9    15180.37    14968.41    189.96 o 
   3   3   9     5225.52     5229.70     76.77 o 
   4   3   9     3273.78     3333.53     79.75 o 
   5   3   9      308.47      289.46     31.85 o 
   6   3   9       42.98       39.42     36.27 o 
 -13   4   9       11.48        0.00     15.72 o 
 -12   4   9       47.12       36.45     17.51 o 
 -11   4   9      107.86      143.35     20.59 o 
 -10   4   9      119.05      103.55     17.70 o 
  -9   4   9     1756.30     1575.01     40.40 o 
  -8   4   9       25.08       11.80     10.22 o 
  -7   4   9      355.12      367.33     14.60 o 
  -6   4   9      238.78      240.64     14.11 o 
  -5   4   9      695.00      709.64     21.54 o 
  -4   4   9     1902.24     1963.67     31.84 o 
  -3   4   9       89.07       95.41     10.62 o 
  -2   4   9      312.56      272.42     16.33 o 
  -1   4   9      154.45      171.10     16.40 o 
   0   4   9     2377.86     2326.92     45.96 o 
   1   4   9      606.46      605.91     21.34 o 
   2   4   9     1387.33     1264.63     37.10 o 
   3   4   9       93.20       53.52     14.78 o 
   4   4   9      189.78      185.68     31.68 o 
   5   4   9       61.22       78.98     25.57 o 
   6   4   9       88.91      115.09     28.48 o 
 -13   5   9      859.13      890.61     37.26 o 
 -12   5   9     2236.11     2273.60     47.82 o 
 -11   5   9     4526.20     4468.94     82.16 o 
 -10   5   9     7769.13     7544.03     93.18 o 
  -9   5   9     2211.00     2284.26     47.49 o 
  -8   5   9     2200.08     2138.86     34.76 o 
  -7   5   9     3789.64     3766.52     42.03 o 
  -6   5   9       20.42       24.77      7.46 o 
  -5   5   9      106.05      102.95      9.12 o 
  -4   5   9      451.99      436.80     16.56 o 
  -3   5   9     2233.69     2174.31     36.20 o 
  -2   5   9     7437.39     7524.57     94.55 o 
  -1   5   9    12961.92    13006.51    173.86 o 
   0   5   9     5775.63     5896.15    110.29 o 
   1   5   9    11618.28    11456.67    132.57 o 
   2   5   9     9999.35     9819.88    133.78 o 
   3   5   9     2970.89     3046.17     52.78 o 
   4   5   9     2993.96     3007.85     96.78 o 
   5   5   9      471.42      407.36     38.42 o 
   6   5   9       37.77        0.00     23.90 o 
 -13   6   9       43.36       36.70     18.52 o 
 -12   6   9       28.98       26.26     15.07 o 
 -11   6   9       10.13       18.04     17.02 o 
 -10   6   9       34.51       66.56     16.42 o 
  -9   6   9      305.02      309.76     17.18 o 
  -8   6   9       18.20        8.82      9.78 o 
  -7   6   9        3.51        0.00      7.68 o 
  -6   6   9      137.53      163.65     10.47 o 
  -5   6   9      470.41      481.07     16.58 o 
  -4   6   9     2329.05     2487.16     36.44 o 
  -3   6   9       17.18       22.68      8.78 o 
  -2   6   9       84.93       71.53     11.91 o 
  -1   6   9      209.95      244.33     18.53 o 
   0   6   9      489.14      528.56     21.40 o 
   1   6   9     1553.02     1573.08     49.23 o 
   2   6   9      819.59      869.13     28.66 o 
   3   6   9        1.48       12.79     10.15 o 
   4   6   9       83.72       84.00     13.16 o 
   5   6   9        0.31        0.00     22.67 o 
   6   6   9      100.53       90.92     29.12 o 
 -13   7   9     1169.52     1197.28     40.33 o 
 -12   7   9     1455.31     1547.76     42.23 o 
 -11   7   9     3682.62     3730.68     71.01 o 
 -10   7   9     9089.08     8879.41    108.41 o 
  -9   7   9     5986.31     5841.34     64.55 o 
  -8   7   9     3886.33     3851.36     48.15 o 
  -7   7   9     2406.97     2323.99     34.73 o 
  -6   7   9      539.09      588.46     20.06 o 
  -5   7   9        0.92        0.57      7.10 o 
  -4   7   9      792.29      760.89     20.32 o 
  -3   7   9     4088.35     3999.27     50.45 o 
  -2   7   9     7055.21     7004.01    111.48 o 
  -1   7   9     6784.75     6552.29     96.60 o 
   0   7   9     7279.51     7101.77     92.62 o 
   1   7   9    11853.50    11799.50    150.68 o 
   2   7   9     3322.18     3359.77     60.58 o 
   3   7   9      863.10      933.94     27.80 o 
   4   7   9     2861.75     2629.92     54.77 o 
   5   7   9      584.27      557.19     52.41 o 
 -13   8   9       25.29        0.00     16.20 o 
 -12   8   9       81.05       61.61     17.47 o 
 -11   8   9       10.12       36.79     15.28 o 
 -10   8   9       63.28      121.95     17.26 o 
  -9   8   9       93.83      135.38     13.62 o 
  -8   8   9      143.96      156.49     12.95 o 
  -7   8   9        0.95        7.60      8.48 o 
  -6   8   9       93.82       89.41      8.78 o 
  -5   8   9     1064.46      995.61     21.24 o 
  -4   8   9     1293.77     1295.72     25.81 o 
  -3   8   9       44.71       41.99      9.32 o 
  -2   8   9      310.63      301.55     14.75 o 
  -1   8   9       27.44       39.64     12.69 o 
   0   8   9      108.87      131.99     15.00 o 
   1   8   9      900.92      894.34     41.83 o 
   2   8   9       42.94       56.22     15.25 o 
   3   8   9      108.43      118.56     21.32 o 
   4   8   9      232.51      211.20     27.56 o 
   5   8   9        2.16       15.96     16.93 o 
 -13   9   9     1096.50     1132.20     51.41 o 
 -12   9   9     1725.48     1736.34     43.02 o 
 -11   9   9     3279.95     3292.08     58.03 o 
 -10   9   9     5086.04     5086.33     68.88 o 
  -9   9   9     6098.58     6102.29     67.18 o 
  -8   9   9     4453.11     4356.87     51.09 o 
  -7   9   9     1568.31     1549.25     31.37 o 
  -6   9   9     2056.91     2011.44     30.31 o 
  -5   9   9      115.42      130.21     10.54 o 
  -4   9   9      425.84      421.87     18.24 o 
  -3   9   9     3251.31     3196.76     44.56 o 
  -2   9   9     5123.48     4971.79     67.46 o 
  -1   9   9     3788.09     3746.05     54.33 o 
   0   9   9     7288.18     7101.11     94.88 o 
   1   9   9     9245.57     9367.23    136.20 o 
   2   9   9     4686.62     4755.15     79.84 o 
   3   9   9     1748.79     1735.02     40.29 o 
   4   9   9     1711.16     1659.33     66.45 o 
   5   9   9      807.95      798.87     31.02 o 
 -12  10   9        5.82       15.87     16.33 o 
 -11  10   9       13.22       23.98     14.81 o 
 -10  10   9        0.00       14.63     13.00 o 
  -9  10   9       11.59       18.58     11.54 o 
  -8  10   9       60.02       45.87     13.13 o 
  -7  10   9       32.79       30.25     10.45 o 
  -6  10   9      365.44      345.75     14.65 o 
  -5  10   9       85.19       66.59      9.37 o 
  -4  10   9      947.65      920.40     23.01 o 
  -3  10   9        2.01        0.00      8.40 o 
  -2  10   9      157.06      148.88     12.74 o 
  -1  10   9       21.38       19.17     12.81 o 
   0  10   9        9.42       14.53     11.88 o 
   1  10   9       50.25       52.21     14.83 o 
   2  10   9       80.94       97.63     14.71 o 
   3  10   9       10.06       12.95     14.09 o 
   4  10   9      170.02      166.91     23.82 o 
   5  10   9       11.06       12.58     22.65 o 
 -12  11   9     1297.58     1313.28     41.47 o 
 -11  11   9     2079.95     2197.42     47.18 o 
 -10  11   9     3089.86     3140.76     51.65 o 
  -9  11   9     3558.33     3512.56     47.74 o 
  -8  11   9     5310.01     5361.06     59.34 o 
  -7  11   9     3033.39     2996.31     44.22 o 
  -6  11   9      991.60      981.74     22.29 o 
  -5  11   9      321.70      286.69     14.60 o 
  -4  11   9      451.69      428.88     20.51 o 
  -3  11   9      680.72      707.85     22.73 o 
  -2  11   9     3665.16     3605.80     50.83 o 
  -1  11   9     8206.78     8135.50     97.26 o 
   0  11   9    10869.56    10732.73    145.20 o 
   1  11   9     9894.55     9830.42    126.97 o 
   2  11   9     5953.56     6022.39     88.09 o 
   3  11   9     3135.11     3014.08     64.36 o 
   4  11   9     1008.69     1019.38     38.73 o 
   5  11   9      560.25      552.91     29.49 o 
 -12  12   9       24.30       46.37     18.01 o 
 -11  12   9        4.41       14.89     14.92 o 
 -10  12   9        8.53       21.55     13.43 o 
  -9  12   9       27.09       23.74     10.49 o 
  -8  12   9      114.95      184.31     14.32 o 
  -7  12   9      159.84      117.13     12.89 o 
  -6  12   9      547.82      575.22     25.54 o 
  -5  12   9       63.42       44.44      9.43 o 
  -4  12   9      653.63      596.67     20.32 o 
  -3  12   9      505.12      494.62     19.74 o 
  -2  12   9      299.20      320.47     17.27 o 
  -1  12   9        7.28        7.67     11.16 o 
   0  12   9      530.26      541.21     34.17 o 
   1  12   9       20.86       61.43     15.11 o 
   2  12   9        1.80        9.39     13.90 o 
   3  12   9       41.32       74.79     18.13 o 
   4  12   9        1.02       12.71     16.28 o 
   5  12   9        3.83        8.46     17.20 o 
 -12  13   9     1135.70     1190.28     44.58 o 
 -11  13   9     1493.81     1599.04     45.38 o 
 -10  13   9     2936.17     2944.93     50.48 o 
  -9  13   9     3659.85     3657.89     47.06 o 
  -8  13   9     3464.33     3313.10     46.42 o 
  -7  13   9     4118.75     4124.84     55.26 o 
  -6  13   9      584.04      587.58     26.73 o 
  -5  13   9      492.13      519.96     17.94 o 
  -4  13   9      457.98      493.23     19.50 o 
  -3  13   9     4301.89     4279.83     62.05 o 
  -2  13   9     2751.15     2679.63     41.18 o 
  -1  13   9     4807.14     4783.27     68.73 o 
   0  13   9     9235.94     9508.96    126.89 o 
   1  13   9     7917.84     7791.76    129.28 o 
   2  13   9     3548.46     3599.59     68.03 o 
   3  13   9     3057.40     3058.77     67.97 o 
   4  13   9     1717.86     1685.90     52.51 o 
 -12  14   9       17.40       26.43     18.34 o 
 -11  14   9       39.60       43.00     23.40 o 
 -10  14   9       11.96       39.36     13.53 o 
  -9  14   9       12.78       46.22     12.44 o 
  -8  14   9        5.87       30.89     11.26 o 
  -7  14   9      654.76      688.30     22.72 o 
  -6  14   9     1252.09     1268.79     34.64 o 
  -5  14   9      631.20      575.30     18.93 o 
  -4  14   9      772.30      776.85     22.22 o 
  -3  14   9      843.38      815.60     25.15 o 
  -2  14   9       98.45       60.67     11.63 o 
  -1  14   9       47.90       45.56     12.73 o 
   0  14   9       39.98       41.82     12.70 o 
   1  14   9      204.20      236.65     22.28 o 
   2  14   9      125.81      104.88     20.65 o 
   3  14   9       22.22       22.24     17.91 o 
   4  14   9      380.14      386.55     31.95 o 
 -11  15   9     1807.79     1904.36     62.88 o 
 -10  15   9     2231.44     2238.27     42.74 o 
  -9  15   9     2273.87     2409.78     40.40 o 
  -8  15   9     2987.28     2945.85     46.17 o 
  -7  15   9     3609.12     3544.08     48.61 o 
  -6  15   9     1074.84     1038.99     38.11 o 
  -5  15   9      936.53      901.81     28.69 o 
  -4  15   9     1852.71     1861.57     32.86 o 
  -3  15   9     2680.06     2659.27     48.77 o 
  -2  15   9     4025.82     4077.28     57.73 o 
  -1  15   9     7028.27     6945.81     87.45 o 
   0  15   9     2147.43     2199.87     43.94 o 
   1  15   9     3846.96     3853.57     74.43 o 
   2  15   9     3192.28     3120.63     71.66 o 
   3  15   9     1969.22     1957.26     59.16 o 
   4  15   9     1378.61     1440.70     95.74 o 
 -11  16   9        8.47       45.07     18.81 o 
 -10  16   9       71.23       68.06     16.84 o 
  -9  16   9      148.83      144.61     15.45 o 
  -8  16   9       65.81       82.76     14.41 o 
  -7  16   9      174.46      233.10     16.08 o 
  -6  16   9      337.58      342.14     19.73 o 
  -5  16   9      263.03      232.98     15.46 o 
  -4  16   9       87.41       95.35     12.58 o 
  -3  16   9      584.28      549.25     21.99 o 
  -2  16   9     1317.88     1416.08     29.52 o 
  -1  16   9      582.72      597.74     25.70 o 
   0  16   9        0.97        0.00     11.49 o 
   1  16   9       26.47       26.01     15.98 o 
   2  16   9       72.38       93.32     20.32 o 
   3  16   9      328.09      317.68     30.60 o 
   4  16   9      735.76      736.93     40.86 o 
 -11  17   9     1772.48     1800.08     50.06 o 
 -10  17   9     1582.93     1665.97     56.57 o 
  -9  17   9     1514.63     1650.85     39.34 o 
  -8  17   9     3035.24     3016.86     51.95 o 
  -7  17   9     2727.27     2792.86     45.14 o 
  -6  17   9      291.11      244.78     18.97 o 
  -5  17   9      142.65      115.10     15.01 o 
  -4  17   9      219.80      216.72     15.99 o 
  -3  17   9      760.32      767.29     23.48 o 
  -2  17   9     9995.66     9935.58    115.74 o 
  -1  17   9     7010.00     7050.33     88.82 o 
   0  17   9     1121.01     1254.25     37.15 o 
   1  17   9     3111.50     3371.10     81.17 o 
   2  17   9     2244.55     2185.80    103.88 o 
   3  17   9     2156.37     2271.45     68.15 o 
 -10  18   9        6.67        4.08     16.40 o 
  -9  18   9      203.65      221.04     27.19 o 
  -8  18   9      198.34      279.24     20.63 o 
  -7  18   9        1.42       10.65     12.62 o 
  -6  18   9       18.50       24.45     14.07 o 
  -5  18   9      371.48      359.78     20.24 o 
  -4  18   9      345.64      359.44     21.51 o 
  -3  18   9      725.68      764.30     25.94 o 
  -2  18   9     1823.64     1927.63     35.58 o 
  -1  18   9      610.87      633.40     25.51 o 
   0  18   9       68.59       36.47     23.94 o 
   1  18   9       69.24       71.12     22.60 o 
   2  18   9      200.14      204.54     28.69 o 
   3  18   9      309.11      390.17     36.13 o 
 -10  19   9     1670.02     1759.42     44.79 o 
  -9  19   9     1342.97     1385.43     40.24 o 
  -8  19   9     1867.73     1866.05     53.10 o 
  -7  19   9     1099.34     1122.07     43.79 o 
  -6  19   9      220.65      190.44     18.90 o 
  -5  19   9        0.22        0.00     12.60 o 
  -4  19   9        4.31        0.00     12.39 o 
  -3  19   9      759.54      796.40     30.61 o 
  -2  19   9     3629.79     3654.33     52.58 o 
  -1  19   9     3965.09     4098.47     79.69 o 
   0  19   9     2680.36     2726.79     59.73 o 
   1  19   9     2927.69     2866.47     62.52 o 
   2  19   9     1913.13     1917.90     65.51 o 
   3  19   9     1852.06     1861.80     70.39 o 
 -10  20   9        0.57       16.25     19.09 o 
  -9  20   9       17.58       41.00     20.40 o 
  -8  20   9      117.99      100.99     18.55 o 
  -7  20   9      302.54      299.63     20.25 o 
  -6  20   9       66.24       70.49     16.17 o 
  -5  20   9      235.74      240.06     28.68 o 
  -4  20   9      403.11      341.70     23.11 o 
  -3  20   9      182.78      205.13     16.78 o 
  -2  20   9      569.87      617.22     27.86 o 
  -1  20   9      411.86      445.90     20.23 o 
   0  20   9       40.88       40.66     18.75 o 
   1  20   9       29.31       29.72     17.92 o 
   2  20   9       19.20       14.29     23.04 o 
  -9  21   9     1354.43     1370.09     41.56 o 
  -8  21   9      821.45      824.13     35.53 o 
  -7  21   9      756.96      780.85     30.37 o 
  -6  21   9       62.59       67.57     18.58 o 
  -5  21   9        1.11        0.00     14.33 o 
  -4  21   9        2.89        0.00     13.96 o 
  -3  21   9       98.16       84.53     16.70 o 
  -2  21   9     1989.26     2008.08     40.44 o 
  -1  21   9     2567.31     2585.99     45.72 o 
   0  21   9     2453.15     2632.84    110.76 o 
   1  21   9     2589.35     2720.48     64.64 o 
   2  21   9     1396.36     1474.08     62.75 o 
  -9  22   9       38.63       77.86     19.81 o 
  -8  22   9       54.95       71.52     18.56 o 
  -7  22   9      123.83      116.29     19.81 o 
  -6  22   9      109.38       96.82     18.23 o 
  -5  22   9      184.20      191.49     24.57 o 
  -4  22   9      312.86      294.10     24.08 o 
  -3  22   9      348.87      360.09     24.90 o 
  -2  22   9      123.08      109.65     16.47 o 
  -1  22   9       79.78       67.32     15.06 o 
   0  22   9        8.28       13.90     19.97 o 
   1  22   9       18.32       33.72     20.04 o 
  -8  23   9     1115.79     1231.08     45.38 o 
  -7  23   9      772.05      738.85     32.84 o 
  -6  23   9      398.96      398.62     26.22 o 
  -5  23   9        4.50        0.00     17.82 o 
  -4  23   9       22.27        3.15     15.74 o 
  -3  23   9       58.66       64.19     17.57 o 
  -2  23   9      722.71      684.54     33.66 o 
  -1  23   9     2642.72     2800.51     66.59 o 
   0  23   9     1997.19     2033.22     54.85 o 
  -7  24   9      224.71      243.98     30.41 o 
  -6  24   9      267.54      261.20     32.79 o 
  -5  24   9      269.68      323.48     30.01 o 
  -4  24   9      103.37       94.75     21.20 o 
  -3  24   9      162.67      155.03     21.06 o 
  -2  24   9      103.38      115.14     21.78 o 
  -1  24   9      250.45      245.21     21.04 o 
   0  24   9       16.64       26.78     19.80 o 
  -6  25   9      212.44      180.03     23.13 o 
  -5  25   9       17.23        0.00     19.38 o 
  -4  25   9        6.70        7.24     20.34 o 
  -3  25   9      300.64      288.36     25.56 o 
  -2  25   9      958.57      985.89     42.29 o 
 -13   0  10     2359.96     2419.77     90.83 o 
 -12   0  10     1485.18     1460.59     72.30 o 
 -11   0  10     1717.73     1701.96     75.97 o 
 -10   0  10      251.29      243.93     26.22 o 
  -9   0  10      368.13      335.83     25.56 o 
  -8   0  10        0.36       22.71     11.96 o 
  -7   0  10      471.39      438.78     20.57 o 
  -6   0  10     4839.23     4973.42     74.40 o 
  -5   0  10     9999.86     9719.51    139.13 o 
  -4   0  10     8966.63     8668.01    124.13 o 
  -3   0  10    10433.95     9985.35    225.24 o 
  -2   0  10     7807.59     7788.02    182.79 o 
  -1   0  10     5211.17     5411.68    135.78 o 
   0   0  10     3579.01     3567.13    176.74 o 
   1   0  10     1262.76     1145.19     81.40 o 
   2   0  10     3221.08     3373.00     79.71 o 
   3   0  10       29.00       24.18     14.26 o 
   4   0  10     1546.57     1509.58     45.48 o 
   5   0  10     1566.06     1550.36    140.68 o 
 -13   1  10        0.44       17.57     21.41 o 
 -12   1  10        1.75        0.00     17.21 o 
 -11   1  10       70.57       33.50     18.37 o 
 -10   1  10       32.39       11.50     12.50 o 
  -9   1  10       74.17       84.26     12.19 o 
  -8   1  10       16.32       19.02      8.50 o 
  -7   1  10        2.40       16.49      7.89 o 
  -6   1  10       13.56        0.00      7.87 o 
  -5   1  10      188.23      142.58     13.97 o 
  -4   1  10        0.39        0.00      8.79 o 
  -3   1  10      789.51      752.94     24.13 o 
  -2   1  10       64.74        0.00     13.41 o 
  -1   1  10      210.37      175.61     20.25 o 
   0   1  10       13.99        0.00     12.88 o 
   1   1  10        3.35        1.72     11.61 o 
   2   1  10       62.98       68.53     12.51 o 
   3   1  10       86.56       61.37     11.29 o 
   4   1  10       34.81       36.66     24.44 o 
   5   1  10       19.51        0.00     20.16 o 
 -13   2  10     1893.72     1729.53     54.77 o 
 -12   2  10     1930.27     1772.55     55.19 o 
 -11   2  10     1348.01     1357.92     53.49 o 
 -10   2  10      107.67       73.11     14.88 o 
  -9   2  10     1187.00     1234.58     37.06 o 
  -8   2  10        0.73        0.00      8.06 o 
  -7   2  10     1019.73     1046.48     20.94 o 
  -6   2  10     4905.72     4920.00     51.89 o 
  -5   2  10    10718.07    10594.67    104.82 o 
  -4   2  10     9052.83     8974.09     93.45 o 
  -3   2  10     9457.65     9411.10    109.58 o 
  -2   2  10     9551.74     9301.04    160.80 o 
  -1   2  10     5306.49     5105.50    118.64 o 
   0   2  10     3889.01     3909.16     69.91 o 
   1   2  10     2001.18     2034.40     50.59 o 
   2   2  10      973.35     1005.19     29.67 o 
   3   2  10       40.56       28.66     10.69 o 
   4   2  10     1060.37      986.37     40.33 o 
   5   2  10     1821.78     1906.53     64.91 o 
 -13   3  10        0.32        0.00     20.34 o 
 -12   3  10       54.79       26.33     19.86 o 
 -11   3  10       14.81        0.00     17.36 o 
 -10   3  10        0.54       12.60     11.79 o 
  -9   3  10      256.80      243.07     20.40 o 
  -8   3  10        2.13        5.36      8.62 o 
  -7   3  10       66.48       69.74      9.56 o 
  -6   3  10      688.50      707.33     21.45 o 
  -5   3  10      236.60      209.12     15.53 o 
  -4   3  10       39.89       19.41     10.47 o 
  -3   3  10       70.87       56.29     12.39 o 
  -2   3  10      132.30       84.31     30.21 o 
  -1   3  10      595.36      628.43     28.60 o 
   0   3  10      174.35      166.38     18.03 o 
   1   3  10       36.22       27.86     12.46 o 
   2   3  10       22.90       19.51     11.45 o 
   3   3  10       24.30       21.17      9.69 o 
   4   3  10      179.61      189.79     27.15 o 
   5   3  10      153.54      114.94     39.50 o 
 -13   4  10     2005.35     1981.32     57.72 o 
 -12   4  10     3568.14     3466.94     73.23 o 
 -11   4  10     2008.63     1960.00     53.47 o 
 -10   4  10      777.93      850.42     27.14 o 
  -9   4  10     2145.15     2019.62     35.84 o 
  -8   4  10        0.48        8.70      9.38 o 
  -7   4  10     1213.56     1189.88     28.77 o 
  -6   4  10     4189.81     4031.01     51.02 o 
  -5   4  10     5021.14     4823.29     58.98 o 
  -4   4  10     8512.14     8222.88     94.49 o 
  -3   4  10    15069.15    15053.06    199.29 o 
  -2   4  10    10970.74    10842.75    155.31 o 
  -1   4  10     7096.44     6704.04     99.16 o 
   0   4  10     5359.82     5263.61     82.19 o 
   1   4  10      767.09      804.06     28.43 o 
   2   4  10       68.81       54.47     11.29 o 
   3   4  10        5.76       10.20     11.19 o 
   4   4  10      544.15      549.05     29.87 o 
   5   4  10     1490.91     1481.01    138.69 o 
 -13   5  10        0.07       19.37     20.66 o 
 -12   5  10      116.54      199.28     25.37 o 
 -11   5  10       12.09       35.39     14.74 o 
 -10   5  10      223.20      207.47     19.03 o 
  -9   5  10       86.41       70.56     12.22 o 
  -8   5  10      119.56      108.24     15.40 o 
  -7   5  10       69.58       54.76      9.38 o 
  -6   5  10      852.79      876.28     22.05 o 
  -5   5  10      142.84      171.81     15.37 o 
  -4   5  10       99.29       92.65     18.05 o 
  -3   5  10      263.54      265.75     16.68 o 
  -2   5  10      119.28       98.62     19.39 o 
  -1   5  10      199.99      236.46     28.47 o 
   0   5  10      574.22      589.27     25.96 o 
   1   5  10       54.39       65.07     13.54 o 
   2   5  10       15.53       22.41     10.41 o 
   3   5  10        0.28        0.00     11.03 o 
   4   5  10      141.86      145.35     20.48 o 
   5   5  10      123.66      128.12     32.03 o 
 -13   6  10     2175.41     2220.60     61.59 o 
 -12   6  10     3661.36     3466.67     73.56 o 
 -11   6  10     2946.06     2869.25     52.82 o 
 -10   6  10      869.28      895.28     28.06 o 
  -9   6  10      335.07      321.96     17.11 o 
  -8   6  10      312.14      283.58     17.23 o 
  -7   6  10     1423.49     1417.84     24.94 o 
  -6   6  10     2766.25     2628.99     38.10 o 
  -5   6  10     4652.12     4688.53     56.45 o 
  -4   6  10     7283.67     7123.61     82.00 o 
  -3   6  10    17205.01    16818.15    171.55 o 
  -2   6  10    14376.77    14419.02    162.85 o 
  -1   6  10     9066.16     8926.76    124.29 o 
   0   6  10     7907.72     7740.83    110.08 o 
   1   6  10      176.59      192.15     15.40 o 
   2   6  10       44.88       42.03     12.27 o 
   3   6  10       39.43       32.24     11.99 o 
   4   6  10      156.24      152.53     22.21 o 
   5   6  10      751.53      780.24     55.74 o 
 -13   7  10        8.10       28.31     19.89 o 
 -12   7  10       37.02       52.12     17.99 o 
 -11   7  10       81.18       90.90     17.50 o 
 -10   7  10      504.42      494.96     26.39 o 
  -9   7  10      213.01      240.76     15.66 o 
  -8   7  10        5.99        0.00      9.35 o 
  -7   7  10      144.26      126.06     11.62 o 
  -6   7  10      334.26      379.07     18.81 o 
  -5   7  10        2.66       15.53      9.78 o 
  -4   7  10       63.64       63.09     11.62 o 
  -3   7  10       74.72      100.72     13.22 o 
  -2   7  10      182.07      210.00     16.47 o 
  -1   7  10       56.75      100.59     16.49 o 
   0   7  10      122.90      139.19     17.18 o 
   1   7  10       77.61       31.25     11.65 o 
   2   7  10       65.51       47.44     17.16 o 
   3   7  10       40.39       19.45     13.70 o 
   4   7  10       33.71       31.84     13.84 o 
 -13   8  10     1803.39     1816.15     51.19 o 
 -12   8  10     2525.65     2396.90     55.02 o 
 -11   8  10     1765.07     1757.01     41.79 o 
 -10   8  10     1022.12     1076.49     41.50 o 
  -9   8  10      397.78      425.13     20.30 o 
  -8   8  10      733.87      725.49     23.29 o 
  -7   8  10     1216.35     1224.49     25.11 o 
  -6   8  10     2476.00     2506.34     37.57 o 
  -5   8  10     8614.55     8286.19     85.36 o 
  -4   8  10    10270.01    10349.23    110.25 o 
  -3   8  10    10648.54    10575.60    119.35 o 
  -2   8  10     8630.56     8522.33    108.07 o 
  -1   8  10     9069.24     8907.24    125.73 o 
   0   8  10     8340.74     8427.03    109.49 o 
   1   8  10      605.91      598.73     30.70 o 
   2   8  10       34.41       20.18     13.00 o 
   3   8  10        0.89        0.00     11.40 o 
   4   8  10       84.28      100.59     16.92 o 
 -12   9  10        2.20       40.28     17.59 o 
 -11   9  10        0.25        0.00     14.00 o 
 -10   9  10       47.90       50.12     13.66 o 
  -9   9  10      572.66      613.66     22.62 o 
  -8   9  10      592.90      589.32     22.02 o 
  -7   9  10       48.70       36.82      9.91 o 
  -6   9  10       35.21       38.04      9.58 o 
  -5   9  10      588.94      565.56     20.67 o 
  -4   9  10        0.66       17.83     10.79 o 
  -3   9  10      484.54      506.62     21.65 o 
  -2   9  10      130.14      114.02     14.65 o 
  -1   9  10       14.07       17.86     14.10 o 
   0   9  10      388.98      317.26     20.61 o 
   1   9  10     1217.64     1121.92     32.24 o 
   2   9  10       89.42       73.64     14.42 o 
   3   9  10       56.15       33.86     14.02 o 
   4   9  10       39.51       45.77     16.29 o 
 -12  10  10     1805.79     1877.94     50.76 o 
 -11  10  10     1077.18     1076.88     34.65 o 
 -10  10  10      637.22      641.44     25.34 o 
  -9  10  10      202.21      171.17     14.71 o 
  -8  10  10      180.68      159.79     14.33 o 
  -7  10  10     1395.74     1390.79     29.30 o 
  -6  10  10     1573.34     1562.69     28.01 o 
  -5  10  10     7198.37     7239.93     78.29 o 
  -4  10  10     8908.13     9182.54     92.05 o 
  -3  10  10     5620.19     5656.73     80.00 o 
  -2  10  10     7706.44     7659.77    101.93 o 
  -1  10  10     4805.13     4769.62     82.24 o 
   0  10  10     2461.35     2477.98     50.06 o 
   1  10  10     1209.13     1157.14     41.41 o 
   2  10  10        4.25       11.95     13.18 o 
   3  10  10      209.50      155.69     20.56 o 
   4  10  10      179.18       96.15     23.18 o 
 -12  11  10        0.66       36.15     18.18 o 
 -11  11  10       14.11        4.95     16.35 o 
 -10  11  10        9.10        7.16     12.74 o 
  -9  11  10      277.04      241.89     16.20 o 
  -8  11  10      495.77      528.84     20.83 o 
  -7  11  10      952.08      930.74     27.58 o 
  -6  11  10       17.69        0.00      8.98 o 
  -5  11  10       48.47       59.60     12.27 o 
  -4  11  10      280.93      251.88     16.71 o 
  -3  11  10       45.01       45.76     11.51 o 
  -2  11  10      739.95      721.41     27.76 o 
  -1  11  10      419.54      439.56     33.74 o 
   0  11  10     1438.39     1277.05     50.13 o 
   1  11  10      780.45      799.88     58.06 o 
   2  11  10      329.51      308.39     32.27 o 
   3  11  10       19.92        0.00     15.44 o 
   4  11  10       71.67       92.85     18.69 o 
 -12  12  10     1239.51     1322.39     48.10 o 
 -11  12  10      753.14      826.59     60.85 o 
 -10  12  10      425.07      480.58     22.11 o 
  -9  12  10        3.29        0.00     10.53 o 
  -8  12  10        0.96        0.00     10.28 o 
  -7  12  10      257.10      274.70     18.19 o 
  -6  12  10     1444.34     1468.48     30.03 o 
  -5  12  10     2433.08     2598.98     41.54 o 
  -4  12  10     7971.77     8198.91     85.82 o 
  -3  12  10     8654.08     8607.24     93.03 o 
  -2  12  10     3344.27     3390.70     60.33 o 
  -1  12  10     2709.17     2654.80     53.40 o 
   0  12  10     2308.60     2363.83     50.43 o 
   1  12  10      615.41      607.27     31.12 o 
   2  12  10       32.40       38.05     15.51 o 
   3  12  10        0.81        0.00     16.56 o 
   4  12  10      899.87      953.76     40.75 o 
 -12  13  10        0.86       16.79     18.58 o 
 -11  13  10       44.41       61.98     18.63 o 
 -10  13  10      113.58       98.94     16.57 o 
  -9  13  10      121.98      133.19     15.37 o 
  -8  13  10      363.04      352.48     18.66 o 
  -7  13  10     1278.21     1357.96     32.48 o 
  -6  13  10       70.90       51.45     12.10 o 
  -5  13  10       32.53       28.03     11.24 o 
  -4  13  10      165.45      206.50     15.68 o 
  -3  13  10      178.79      176.50     15.62 o 
  -2  13  10       21.56       11.33     13.18 o 
  -1  13  10       63.63       72.82     13.42 o 
   0  13  10      110.85      115.13     17.19 o 
   1  13  10      192.12      191.26     21.17 o 
   2  13  10      226.36      208.67     22.15 o 
   3  13  10      496.72      499.45     36.03 o 
 -11  14  10      381.03      333.81     27.23 o 
 -10  14  10      315.28      347.95     23.17 o 
  -9  14  10       27.79       33.87     13.37 o 
  -8  14  10       57.27       32.29     12.70 o 
  -7  14  10      475.30      489.64     22.71 o 
  -6  14  10      651.35      653.18     22.19 o 
  -5  14  10     1218.71     1209.92     29.85 o 
  -4  14  10     7659.62     7433.05     81.36 o 
  -3  14  10     7414.55     7467.24     85.48 o 
  -2  14  10     2811.23     2822.08     55.95 o 
  -1  14  10     5234.84     5365.71     72.58 o 
   0  14  10     3950.24     3815.96     73.75 o 
   1  14  10     1412.02     1292.88     44.13 o 
   2  14  10       90.47      106.05     21.82 o 
   3  14  10       17.21        7.38     18.93 o 
 -11  15  10       23.07       37.21     16.40 o 
 -10  15  10      110.15      100.61     18.18 o 
  -9  15  10      119.50      141.99     22.48 o 
  -8  15  10      884.73      824.27     26.93 o 
  -7  15  10      592.01      611.60     26.28 o 
  -6  15  10      272.09      323.07     23.75 o 
  -5  15  10        4.08        0.00     10.91 o 
  -4  15  10      105.83      114.98     14.35 o 
  -3  15  10      176.50      221.06     17.14 o 
  -2  15  10       22.62       31.91     13.97 o 
  -1  15  10        6.39       29.02     12.56 o 
   0  15  10       23.02       11.19     14.68 o 
   1  15  10       34.72       73.19     18.49 o 
   2  15  10      255.67      294.61     29.30 o 
   3  15  10      788.36      770.49     78.15 o 
 -11  16  10      550.86      557.09     32.46 o 
 -10  16  10      231.54      255.21     28.93 o 
  -9  16  10      337.78      341.71     28.60 o 
  -8  16  10      165.17      149.70     17.03 o 
  -7  16  10     1496.92     1510.16     39.02 o 
  -6  16  10      579.04      606.13     23.72 o 
  -5  16  10     3262.59     3253.07     54.33 o 
  -4  16  10     3895.40     4141.41     56.42 o 
  -3  16  10     7628.37     7837.86     86.96 o 
  -2  16  10     5882.09     5911.20     79.22 o 
  -1  16  10     3125.77     3239.13     59.57 o 
   0  16  10     3521.38     3495.96     71.08 o 
   1  16  10     1117.20     1077.72     43.82 o 
   2  16  10      139.56      178.04     31.21 o 
   3  16  10       92.95      109.11     26.31 o 
 -11  17  10      109.03      126.18     22.24 o 
 -10  17  10      130.36      107.27     19.21 o 
  -9  17  10      202.52      177.70     19.04 o 
  -8  17  10      149.61      139.59     17.19 o 
  -7  17  10      105.68      111.36     22.16 o 
  -6  17  10     1043.42      991.67     30.90 o 
  -5  17  10       67.69       76.67     16.09 o 
  -4  17  10        3.95       12.58     12.43 o 
  -3  17  10      246.11      286.90     19.36 o 
  -2  17  10      204.28      228.33     16.49 o 
  -1  17  10      346.67      390.35     37.61 o 
   0  17  10       39.01       30.86     19.46 o 
   1  17  10        1.98        0.00     16.61 o 
   2  17  10      188.49      176.07     28.55 o 
 -10  18  10      378.52      394.31     29.14 o 
  -9  18  10      295.51      245.27     33.42 o 
  -8  18  10       99.33       76.81     15.89 o 
  -7  18  10     1390.15     1366.53     41.05 o 
  -6  18  10      931.93      923.96     31.94 o 
  -5  18  10     2115.37     2251.96     50.11 o 
  -4  18  10     2616.39     2675.30     44.73 o 
  -3  18  10     7297.18     7533.89     89.08 o 
  -2  18  10     3910.14     4025.25     59.10 o 
  -1  18  10     2152.82     2336.46     51.83 o 
   0  18  10     1808.74     1726.86     42.94 o 
   1  18  10      326.71      254.21     31.34 o 
   2  18  10      111.79       61.87     24.29 o 
 -10  19  10      226.90      253.92     26.54 o 
  -9  19  10      107.03       83.94     17.38 o 
  -8  19  10       14.59        0.00     14.71 o 
  -7  19  10      101.34       94.35     18.29 o 
  -6  19  10      628.95      581.68     27.80 o 
  -5  19  10        7.79        0.00     14.76 o 
  -4  19  10        8.51       29.46     15.11 o 
  -3  19  10       98.71      161.72     18.03 o 
  -2  19  10       95.12      137.89     16.12 o 
  -1  19  10      393.73      505.53     28.75 o 
   0  19  10       68.88       73.92     16.74 o 
   1  19  10        8.46       25.10     21.43 o 
  -9  20  10      141.34      137.31     25.84 o 
  -8  20  10        2.47        0.00     14.27 o 
  -7  20  10      373.04      364.74     32.39 o 
  -6  20  10      737.83      768.16     33.16 o 
  -5  20  10     1349.66     1383.20     41.17 o 
  -4  20  10     2058.78     2107.18     46.47 o 
  -3  20  10     4735.19     4936.64     71.67 o 
  -2  20  10     3440.68     3517.32     61.17 o 
  -1  20  10     2127.10     2186.31     52.50 o 
   0  20  10     1306.75     1402.34     44.46 o 
   1  20  10      359.97      318.02     36.21 o 
  -9  21  10      271.15      268.71     27.81 o 
  -8  21  10      353.60      330.35     23.81 o 
  -7  21  10      333.57      345.34     25.09 o 
  -6  21  10      156.08      129.41     21.66 o 
  -5  21  10       10.41       36.97     17.75 o 
  -4  21  10       23.24       48.48     17.40 o 
  -3  21  10        7.42       49.71     16.56 o 
  -2  21  10       62.46      110.59     16.49 o 
  -1  21  10       27.46       21.88     16.25 o 
   0  21  10       60.20       53.28     19.08 o 
  -8  22  10       47.26       27.64     18.59 o 
  -7  22  10      352.44      371.08     26.16 o 
  -6  22  10     1044.87      995.25     43.74 o 
  -5  22  10     1344.86     1448.53     89.64 o 
  -4  22  10     1543.14     1574.43     44.51 o 
  -3  22  10     2273.63     2311.87     66.45 o 
  -2  22  10     2923.90     3048.16     53.98 o 
  -1  22  10     1825.81     1880.61     49.81 o 
   0  22  10      613.93      640.03     34.88 o 
  -7  23  10      539.98      579.54     34.92 o 
  -6  23  10      289.49      273.60     29.87 o 
  -5  23  10       74.73       55.65     21.29 o 
  -4  23  10       12.95       37.12     18.19 o 
  -3  23  10       45.36       34.62     17.60 o 
  -2  23  10       40.55       66.87     18.32 o 
  -1  23  10       31.08       35.98     18.98 o 
  -6  24  10     1288.23     1266.33     49.78 o 
  -5  24  10     1090.21     1130.32     72.48 o 
  -4  24  10     1551.52     1729.38     60.18 o 
  -3  24  10     1172.91     1215.00     47.81 o 
  -2  24  10     1535.06     1646.47     54.91 o 
 -13   1  11      297.30      234.83     28.91 o 
 -12   1  11       51.70        6.24     19.49 o 
 -11   1  11       72.05       29.23     14.70 o 
 -10   1  11     2058.22     1975.52     33.49 o 
  -9   1  11     2025.88     1999.76     33.46 o 
  -8   1  11     8060.21     8118.32     81.78 o 
  -7   1  11    14804.10    14617.05    156.43 o 
  -6   1  11     9101.28     9056.02     96.45 o 
  -5   1  11     4656.75     4515.62     57.58 o 
  -4   1  11     2770.04     2676.12     48.07 o 
  -3   1  11     2561.12     2461.43     56.10 o 
  -2   1  11       85.00      103.59     25.72 o 
  -1   1  11       27.29       59.97     15.53 o 
   0   1  11      319.81      334.50     23.71 o 
   1   1  11      283.04      345.53     21.56 o 
   2   1  11     1132.89     1156.87     44.39 o 
   3   1  11     4415.07     4370.16     75.07 o 
   4   1  11     5290.58     5358.37     97.73 o 
 -13   2  11        1.83        0.00     19.17 o 
 -12   2  11       20.64        1.77     19.32 o 
 -11   2  11      161.65      133.13     16.31 o 
 -10   2  11      195.24      157.02     15.12 o 
  -9   2  11        2.82        0.00     10.52 o 
  -8   2  11      247.69      231.18     16.90 o 
  -7   2  11      155.85      148.31     18.21 o 
  -6   2  11       57.56       23.19     17.58 o 
  -5   2  11      842.54      791.09     24.60 o 
  -4   2  11        8.12        0.00     10.61 o 
  -3   2  11        9.80        0.79      8.85 o 
  -2   2  11        0.37        0.00     12.46 o 
  -1   2  11       30.68       35.89     14.32 o 
   0   2  11      420.29      457.95     32.15 o 
   1   2  11      664.60      645.91     27.37 o 
   2   2  11        1.22        0.00     15.35 o 
   3   2  11       22.04        0.00     17.09 o 
   4   2  11        3.90        0.00     47.55 o 
 -13   3  11      521.03      448.74     34.79 o 
 -12   3  11        3.95        0.00     17.03 o 
 -11   3  11      160.75      178.18     17.12 o 
 -10   3  11      921.96      952.67     27.29 o 
  -9   3  11     4909.47     4666.03     56.16 o 
  -8   3  11     6532.30     6501.66     72.40 o 
  -7   3  11     8527.35     8326.00     89.07 o 
  -6   3  11    11986.15    11706.14    122.32 o 
  -5   3  11     7572.47     7506.91     85.25 o 
  -4   3  11     3009.18     2937.92     51.12 o 
  -3   3  11     1755.90     1638.84     47.81 o 
  -2   3  11     2161.95     2171.92     53.61 o 
  -1   3  11       95.59       75.72     14.95 o 
   0   3  11     1099.54     1114.13     36.25 o 
   1   3  11      558.41      547.18     25.73 o 
   2   3  11     2623.76     2661.52     59.73 o 
   3   3  11     3417.63     3453.10     69.74 o 
   4   3  11     4550.60     4662.78     99.74 o 
 -13   4  11       52.29       44.61     21.95 o 
 -12   4  11      279.92      234.67     28.51 o 
 -11   4  11      122.07      118.32     15.42 o 
 -10   4  11      102.03       92.09     14.31 o 
  -9   4  11      165.28      182.44     15.36 o 
  -8   4  11       70.61       39.25     12.64 o 
  -7   4  11      413.33      368.64     19.57 o 
  -6   4  11       65.79       55.51     13.99 o 
  -5   4  11      111.63      113.97     14.33 o 
  -4   4  11      355.38      336.23     19.88 o 
  -3   4  11      223.83      197.06     17.51 o 
  -2   4  11       33.13       34.68     14.15 o 
  -1   4  11        0.39        1.56     12.56 o 
   0   4  11      689.42      698.16     30.06 o 
   1   4  11       25.55       22.18     13.75 o 
   2   4  11        0.10        0.00     13.54 o 
   3   4  11       22.91        0.00     14.83 o 
   4   4  11        0.08        0.00     20.08 o 
 -13   5  11      431.34      437.52     31.86 o 
 -12   5  11      122.18      116.01     19.96 o 
 -11   5  11      197.51      190.35     17.31 o 
 -10   5  11      533.96      537.99     23.06 o 
  -9   5  11     3869.68     3916.05     54.01 o 
  -8   5  11     2870.55     2838.26     46.22 o 
  -7   5  11     5656.79     5651.62     78.14 o 
  -6   5  11     9424.03     9381.81     99.37 o 
  -5   5  11     6933.07     6906.32     80.98 o 
  -4   5  11     5341.98     5284.32     75.56 o 
  -3   5  11     3052.87     2967.72     53.12 o 
  -2   5  11     2758.68     2860.32     59.58 o 
  -1   5  11        3.37        5.86     12.03 o 
   0   5  11     2745.23     2792.79     56.72 o 
   1   5  11     1115.74     1201.57     38.36 o 
   2   5  11     3255.84     3179.83     64.49 o 
   3   5  11     3111.36     2902.19     52.83 o 
   4   5  11     2995.20     3131.44     78.15 o 
 -13   6  11      118.61       99.70     23.92 o 
 -12   6  11      300.02      197.10     22.81 o 
 -11   6  11       13.93       11.75     13.15 o 
 -10   6  11       39.26       27.97     12.67 o 
  -9   6  11       42.25       42.82     13.06 o 
  -8   6  11        6.90        0.00     11.13 o 
  -7   6  11      163.76      139.99     14.47 o 
  -6   6  11       55.58       57.37     17.39 o 
  -5   6  11       80.26       61.64     12.67 o 
  -4   6  11       37.83       16.85     11.64 o 
  -3   6  11        7.56        6.30     15.17 o 
  -2   6  11      159.32      144.16     17.94 o 
  -1   6  11      247.15      212.12     19.97 o 
   0   6  11        0.76        0.00     12.57 o 
   1   6  11       76.35       78.13     16.44 o 
   2   6  11       67.11       75.34     14.97 o 
   3   6  11       33.34       28.13     14.50 o 
   4   6  11        6.74       49.55     31.01 o 
 -13   7  11      228.48      153.81     28.20 o 
 -12   7  11      110.92       75.59     18.71 o 
 -11   7  11       40.16       43.87     13.93 o 
 -10   7  11       78.32       41.70     12.73 o 
  -9   7  11     2779.82     2786.40     49.08 o 
  -8   7  11     4790.98     4815.57     59.74 o 
  -7   7  11     5417.91     5535.21     60.06 o 
  -6   7  11     6210.82     6353.72     72.81 o 
  -5   7  11     6927.85     6729.57     74.23 o 
  -4   7  11     7125.75     7248.75     84.74 o 
  -3   7  11     2072.45     1971.92     35.91 o 
  -2   7  11      227.13      174.94     19.41 o 
  -1   7  11       32.74       16.08     13.13 o 
   0   7  11     2140.97     2075.82     52.98 o 
   1   7  11     2416.06     2347.26     56.61 o 
   2   7  11     2684.64     2687.05     53.98 o 
   3   7  11     2853.85     2885.48     52.75 o 
 -12   8  11        8.40        8.60     16.24 o 
 -11   8  11       97.70       86.68     15.46 o 
 -10   8  11      161.18      123.88     19.50 o 
  -9   8  11      109.74       84.38     14.30 o 
  -8   8  11        2.09        7.83     11.89 o 
  -7   8  11       29.72       73.13     13.09 o 
  -6   8  11      359.94      381.14     21.74 o 
  -5   8  11      311.30      332.29     18.15 o 
  -4   8  11       67.61       70.44     13.31 o 
  -3   8  11      216.16      199.70     14.74 o 
  -2   8  11      113.59      110.12     20.81 o 
  -1   8  11      651.72      652.04     30.25 o 
   0   8  11     2423.13     2412.69     57.12 o 
   1   8  11      265.68      252.57     20.95 o 
   2   8  11       66.20       59.30     15.27 o 
   3   8  11       30.57       42.63     15.81 o 
 -12   9  11       21.01        0.00     16.21 o 
 -11   9  11      168.88      160.10     26.01 o 
 -10   9  11      485.51      513.68     25.51 o 
  -9   9  11     2536.23     2460.90     42.20 o 
  -8   9  11     6609.69     6694.32     75.34 o 
  -7   9  11     4214.07     4320.55     57.56 o 
  -6   9  11     3786.41     3747.78     52.18 o 
  -5   9  11     8757.67     8682.63     90.33 o 
  -4   9  11     4701.50     4651.29     63.14 o 
  -3   9  11     1206.32     1201.47     31.70 o 
  -2   9  11      827.88      782.69     26.42 o 
  -1   9  11        5.10        4.54     13.22 o 
   0   9  11      883.77      795.40     34.53 o 
   1   9  11     2047.68     2029.18     48.77 o 
   2   9  11     2950.22     3069.71     58.05 o 
   3   9  11     2818.23     2867.95     59.79 o 
 -12  10  11       22.87        0.00     16.09 o 
 -11  10  11       94.26      101.75     18.05 o 
 -10  10  11      245.55      266.79     19.46 o 
  -9  10  11      105.97       98.72     14.82 o 
  -8  10  11        3.04       15.61     12.11 o 
  -7  10  11       83.07       62.11     12.92 o 
  -6  10  11      100.80       70.19     13.27 o 
  -5  10  11      121.75      116.16     14.12 o 
  -4  10  11      111.40      115.54     13.89 o 
  -3  10  11      197.97      210.37     15.48 o 
  -2  10  11      153.59      180.28     18.45 o 
  -1  10  11     1135.08     1132.44     39.69 o 
   0  10  11     1506.76     1385.80     45.06 o 
   1  10  11      155.71      144.46     19.37 o 
   2  10  11       22.04       44.55     15.46 o 
   3  10  11       12.93       45.11     18.19 o 
 -12  11  11        6.49        5.12     17.07 o 
 -11  11  11      226.74      242.69     27.81 o 
 -10  11  11     1302.98     1304.77     34.00 o 
  -9  11  11     2673.91     2615.29     44.29 o 
  -8  11  11     4073.90     3898.56     53.15 o 
  -7  11  11     4631.53     4496.72     65.83 o 
  -6  11  11     5623.15     5620.91     68.53 o 
  -5  11  11     6285.93     6469.60     74.26 o 
  -4  11  11     3756.13     3678.88     53.38 o 
  -3  11  11     2965.59     2873.53     48.21 o 
  -2  11  11     1222.24     1154.54     33.79 o 
  -1  11  11      295.19      301.33     24.59 o 
   0  11  11       31.04        1.32     13.98 o 
   1  11  11     1803.61     1702.48     44.30 o 
   2  11  11     2353.18     2458.13     58.31 o 
   3  11  11     2518.06     2688.94     86.93 o 
 -12  12  11      203.09      201.38     28.57 o 
 -11  12  11       74.26       45.46     16.66 o 
 -10  12  11      111.43       96.29     15.39 o 
  -9  12  11       53.76       73.06     14.52 o 
  -8  12  11       26.63       31.12     14.55 o 
  -7  12  11      233.94      239.39     17.63 o 
  -6  12  11      100.42      127.58     15.14 o 
  -5  12  11       19.06       20.95     11.95 o 
  -4  12  11        7.36       22.59     12.01 o 
  -3  12  11      126.49      118.91     14.86 o 
  -2  12  11      491.12      514.53     28.34 o 
  -1  12  11      579.10      607.66     36.45 o 
   0  12  11       30.21        9.41     15.20 o 
   1  12  11       96.45       95.02     17.45 o 
   2  12  11      170.39      204.83     24.65 o 
   3  12  11        9.52        0.75     18.90 o 
 -11  13  11      128.58      121.22     19.30 o 
 -10  13  11      679.07      667.95     28.40 o 
  -9  13  11     3589.96     3542.30     53.69 o 
  -8  13  11     2881.68     2911.96     52.45 o 
  -7  13  11     5700.90     5692.73     73.75 o 
  -6  13  11     5915.01     5908.09     82.74 o 
  -5  13  11     3702.56     3765.92     53.21 o 
  -4  13  11     5326.61     5297.72     69.09 o 
  -3  13  11      468.68      463.03     25.47 o 
  -2  13  11      445.22      457.10     31.28 o 
  -1  13  11      610.31      560.71     44.85 o 
   0  13  11       12.21        0.00     16.59 o 
   1  13  11      979.73      966.26     37.32 o 
   2  13  11     1793.16     1895.53     53.37 o 
 -11  14  11       93.74       63.85     17.78 o 
 -10  14  11       16.98       11.60     14.95 o 
  -9  14  11       70.61       83.09     15.96 o 
  -8  14  11      143.53      100.87     17.86 o 
  -7  14  11      118.27      130.57     17.82 o 
  -6  14  11        2.46       13.84     14.23 o 
  -5  14  11      259.12      280.79     18.53 o 
  -4  14  11       80.32       98.58     14.77 o 
  -3  14  11        2.45        0.00     11.19 o 
  -2  14  11      103.05      112.01     19.22 o 
  -1  14  11      118.60      122.80     22.48 o 
   0  14  11       54.25       60.95     17.02 o 
   1  14  11       94.42       54.41     16.95 o 
   2  14  11      125.86      162.67     26.57 o 
 -11  15  11      115.06      100.50     19.71 o 
 -10  15  11      455.60      457.04     25.24 o 
  -9  15  11     3799.62     3822.21     58.98 o 
  -8  15  11     3326.29     3293.17     59.82 o 
  -7  15  11     2389.50     2328.00     48.03 o 
  -6  15  11     2682.28     2846.38     56.50 o 
  -5  15  11     3424.21     3489.00     53.77 o 
  -4  15  11     3277.86     3400.30     72.95 o 
  -3  15  11       56.31       53.86     13.50 o 
  -2  15  11      242.66      204.73     23.25 o 
  -1  15  11       32.46       21.10     18.31 o 
   0  15  11       39.31       24.22     15.96 o 
   1  15  11      566.00      563.66     31.81 o 
   2  15  11     1983.13     1976.30     67.43 o 
 -10  16  11        1.37        0.00     15.03 o 
  -9  16  11        5.25       11.81     15.95 o 
  -8  16  11       84.10       75.35     17.75 o 
  -7  16  11       12.59       30.80     15.27 o 
  -6  16  11        1.13        4.35     14.77 o 
  -5  16  11       27.01       25.00     13.37 o 
  -4  16  11        7.84        0.00     13.18 o 
  -3  16  11      240.90      246.60     18.50 o 
  -2  16  11      474.19      506.99     30.21 o 
  -1  16  11      147.16      136.04     18.40 o 
   0  16  11        4.58       12.58     16.48 o 
   1  16  11       64.40       64.89     18.95 o 
 -10  17  11      489.56      484.96     28.21 o 
  -9  17  11     2448.22     2534.01     54.15 o 
  -8  17  11     1799.74     1871.85     45.61 o 
  -7  17  11     1408.06     1465.02     39.65 o 
  -6  17  11     2225.21     2302.22     54.99 o 
  -5  17  11     2396.40     2457.47     49.78 o 
  -4  17  11     1844.60     1862.72     46.20 o 
  -3  17  11      124.90      125.29     16.31 o 
  -2  17  11      816.45      833.81     36.88 o 
  -1  17  11       99.05       68.52     16.72 o 
   0  17  11      293.56      307.32     27.10 o 
   1  17  11      696.20      681.22     36.30 o 
 -10  18  11       11.70       24.08     18.79 o 
  -9  18  11        2.03       18.43     16.80 o 
  -8  18  11      253.03      228.64     22.47 o 
  -7  18  11      301.80      268.23     22.36 o 
  -6  18  11       64.60       73.67     19.55 o 
  -5  18  11       34.50       61.25     17.39 o 
  -4  18  11        9.93        4.61     13.86 o 
  -3  18  11      753.83      738.34     28.88 o 
  -2  18  11      898.85      906.86     53.62 o 
  -1  18  11      396.04      387.84     25.31 o 
   0  18  11        2.99        4.27     18.62 o 
   1  18  11       77.48       54.74     21.97 o 
  -9  19  11     1602.62     1708.38     42.85 o 
  -8  19  11     1274.19     1359.74     40.99 o 
  -7  19  11     1810.52     1806.66     59.17 o 
  -6  19  11     2426.72     2434.82     57.55 o 
  -5  19  11     2242.57     2411.40     53.17 o 
  -4  19  11     2248.64     2313.30     60.53 o 
  -3  19  11      674.28      733.73     34.38 o 
  -2  19  11      819.53      828.12     38.93 o 
  -1  19  11        0.01        0.00     15.29 o 
   0  19  11      188.27      156.14     26.00 o 
  -9  20  11      135.22      147.38     20.78 o 
  -8  20  11      310.78      338.74     25.50 o 
  -7  20  11      197.93      206.65     27.11 o 
  -6  20  11        7.90       13.36     20.12 o 
  -5  20  11       51.33       51.13     18.34 o 
  -4  20  11       74.36       83.06     18.26 o 
  -3  20  11      668.89      701.76     28.58 o 
  -2  20  11      718.66      803.80     35.68 o 
  -1  20  11      515.10      489.84     28.95 o 
  -8  21  11     1284.35     1420.48     43.12 o 
  -7  21  11     2342.67     2480.15     60.03 o 
  -6  21  11     3033.87     3097.65     72.92 o 
  -5  21  11     2317.76     2506.09     56.24 o 
  -4  21  11     1818.32     1864.32     47.85 o 
  -3  21  11     1079.88     1094.24     34.66 o 
  -2  21  11      284.59      272.99     25.71 o 
  -1  21  11       76.59       35.81     19.02 o 
  -7  22  11       65.06       63.90     25.00 o 
  -6  22  11       40.39       37.90     22.82 o 
  -5  22  11       41.16       92.95     21.98 o 
  -4  22  11      379.34      426.97     28.50 o 
  -3  22  11      559.71      590.02     30.86 o 
  -2  22  11      284.82      263.36     26.28 o 
  -5  23  11     1986.65     2112.38     56.58 o 
  -4  23  11     1057.54     1131.38     40.59 o 
 -13   0  12     1568.37     1706.40     85.73 o 
 -12   0  12     2374.20     2128.88     79.81 o 
 -11   0  12     4327.99     4064.83     80.43 o 
 -10   0  12     3712.29     3871.95     76.92 o 
  -9   0  12      969.70      922.72     40.15 o 
  -8   0  12     5024.44     4329.24    230.88 o 
  -7   0  12     7034.60     6995.62    117.39 o 
  -6   0  12     2547.13     2543.47     60.94 o 
  -5   0  12      635.45      642.99     36.77 o 
  -4   0  12       38.06       12.37     14.75 o 
  -3   0  12     1693.63     1683.41     76.30 o 
  -2   0  12     8606.38     8177.15    198.51 o 
  -1   0  12     4641.64     4675.37    163.21 o 
   0   0  12     3720.04     3765.90    110.86 o 
   1   0  12     3149.31     3205.81     96.90 o 
   2   0  12     2463.76     2545.58     81.04 o 
   3   0  12     3952.04     4212.32    106.71 o 
 -13   1  12       22.92       15.18     23.04 o 
 -12   1  12       28.03       45.89     18.36 o 
 -11   1  12        0.33       29.60     14.95 o 
 -10   1  12        0.46        0.00     12.84 o 
  -9   1  12        5.91        0.00     11.62 o 
  -8   1  12        5.37        0.00     13.82 o 
  -7   1  12       32.33       11.97     15.16 o 
  -6   1  12       16.09        0.00     10.94 o 
  -5   1  12       81.21       68.98     13.19 o 
  -4   1  12      187.72      188.77     15.74 o 
  -3   1  12      224.91      181.67     21.96 o 
  -2   1  12        0.40        0.00     17.69 o 
  -1   1  12      374.79      310.91     27.82 o 
   0   1  12       40.23        8.28     16.32 o 
   1   1  12        4.97        0.00     15.54 o 
   2   1  12       30.07        0.00     15.33 o 
   3   1  12        0.56        0.00     15.66 o 
 -13   2  12     1054.84     1105.67     70.44 o 
 -12   2  12     1779.47     1836.95     47.77 o 
 -11   2  12     3262.70     3227.20     54.26 o 
 -10   2  12     3596.65     3624.42     52.31 o 
  -9   2  12     2523.01     2497.65     42.94 o 
  -8   2  12     4522.54     4428.69     69.46 o 
  -7   2  12     5180.79     5140.99     70.24 o 
  -6   2  12     2261.85     2201.51     41.36 o 
  -5   2  12      259.76      289.89     20.13 o 
  -4   2  12      278.86      268.09     20.57 o 
  -3   2  12     1457.54     1431.12     46.78 o 
  -2   2  12     6826.37     6800.65    123.28 o 
  -1   2  12     6668.52     6681.83    111.39 o 
   0   2  12     3740.71     3803.36     78.78 o 
   1   2  12     3480.96     3434.07     71.83 o 
   2   2  12     2625.73     2766.30     75.49 o 
   3   2  12     3373.43     3457.73     74.74 o 
 -13   3  12      100.92       52.51     21.86 o 
 -12   3  12        1.51       35.56     17.18 o 
 -11   3  12        0.18        0.00     13.45 o 
 -10   3  12       72.79       39.62     14.31 o 
  -9   3  12       82.28       61.72     14.65 o 
  -8   3  12      316.24      298.70     22.18 o 
  -7   3  12      230.43      190.58     18.68 o 
  -6   3  12       11.70        0.00     11.51 o 
  -5   3  12      487.16      430.57     21.46 o 
  -4   3  12      916.14      921.17     34.68 o 
  -3   3  12      404.86      443.82     29.86 o 
  -2   3  12      600.64      560.53     32.26 o 
  -1   3  12      290.94      228.68     25.14 o 
   0   3  12        0.03        0.00     15.42 o 
   1   3  12        4.45        0.00     15.60 o 
   2   3  12        0.29        0.00     15.50 o 
   3   3  12       29.15       12.15     15.19 o 
 -13   4  12      870.08      807.20     40.45 o 
 -12   4  12      870.37      969.81     56.51 o 
 -11   4  12     2161.36     2265.33     45.69 o 
 -10   4  12     3416.19     3229.80     48.91 o 
  -9   4  12     3842.81     3868.06     53.34 o 
  -8   4  12     4897.91     4999.92     74.83 o 
  -7   4  12     3254.25     3241.70     50.97 o 
  -6   4  12     1434.03     1433.75     33.58 o 
  -5   4  12        8.21       19.46     11.07 o 
  -4   4  12      911.89      944.82     28.78 o 
  -3   4  12      328.82      275.80     25.25 o 
  -2   4  12     5257.19     5113.82     88.45 o 
  -1   4  12    10832.75    10997.81    151.96 o 
   0   4  12     3461.00     3366.30     73.73 o 
   1   4  12     4124.44     4070.25     89.49 o 
   2   4  12     3922.49     4045.61     77.94 o 
   3   4  12     2190.38     2096.88     49.62 o 
 -12   5  12       99.40       57.63     17.82 o 
 -11   5  12       18.82       10.21     15.22 o 
 -10   5  12       63.33       41.53     14.29 o 
  -9   5  12       85.28      104.50     14.93 o 
  -8   5  12      975.56     1038.33     37.30 o 
  -7   5  12      162.27      165.08     17.61 o 
  -6   5  12      301.88      287.24     18.96 o 
  -5   5  12      686.01      655.20     25.26 o 
  -4   5  12      163.68      172.07     15.90 o 
  -3   5  12       10.32       18.93     10.85 o 
  -2   5  12      142.17      139.36     20.12 o 
  -1   5  12       35.91       41.07     18.57 o 
   0   5  12      414.49      387.20     28.10 o 
   1   5  12       90.06       56.92     26.00 o 
   2   5  12        3.13        1.76     20.21 o 
   3   5  12       50.02       45.24     16.23 o 
 -12   6  12      465.25      558.67     30.19 o 
 -11   6  12     1737.49     1833.95     49.28 o 
 -10   6  12     4411.39     4415.10     59.07 o 
  -9   6  12     4370.70     4480.33     58.95 o 
  -8   6  12     4631.82     4533.63     70.90 o 
  -7   6  12     2181.17     2189.02     39.83 o 
  -6   6  12      766.38      824.28     26.27 o 
  -5   6  12       31.19       29.14     11.56 o 
  -4   6  12       69.16       67.39     12.72 o 
  -3   6  12      564.25      624.10     24.88 o 
  -2   6  12     3996.73     3907.22     75.33 o 
  -1   6  12     4490.60     4422.00    103.23 o 
   0   6  12     3759.44     3731.38     83.48 o 
   1   6  12     5925.71     6066.05    107.72 o 
   2   6  12     4106.79     4114.76     80.54 o 
 -12   7  12       16.53       31.37     17.19 o 
 -11   7  12       77.62       93.14     16.71 o 
 -10   7  12       26.14       35.28     13.84 o 
  -9   7  12      140.86      183.85     16.58 o 
  -8   7  12      521.55      517.75     24.69 o 
  -7   7  12      145.69      111.52     14.73 o 
  -6   7  12      577.01      553.13     29.07 o 
  -5   7  12        9.48        3.52     11.11 o 
  -4   7  12       80.79       81.80     13.59 o 
  -3   7  12      151.05      156.80     16.33 o 
  -2   7  12        3.00        0.00     15.01 o 
  -1   7  12      118.03       74.04     21.59 o 
   0   7  12      318.63      326.28     27.82 o 
   1   7  12      122.78      115.06     21.93 o 
   2   7  12       12.41       46.15     17.81 o 
 -12   8  12      911.55      996.50     36.47 o 
 -11   8  12     1720.26     1804.00     39.75 o 
 -10   8  12     3328.74     3296.78     57.47 o 
  -9   8  12     4341.34     4488.85     59.45 o 
  -8   8  12     3804.19     3826.38     60.01 o 
  -7   8  12     1431.98     1481.36     37.74 o 
  -6   8  12      802.49      797.66     25.57 o 
  -5   8  12      123.00      104.96     14.06 o 
  -4   8  12      227.91      207.39     16.41 o 
  -3   8  12      378.29      338.13     25.47 o 
  -2   8  12      833.86      801.10     35.47 o 
  -1   8  12     1927.28     1869.46     56.06 o 
   0   8  12     3559.89     3477.31     77.87 o 
   1   8  12     5619.83     5717.48    120.97 o 
   2   8  12     3844.59     3854.77     74.64 o 
 -12   9  12       99.52       72.24     19.27 o 
 -11   9  12      215.54      214.22     19.43 o 
 -10   9  12      177.61      145.30     17.57 o 
  -9   9  12        1.52       37.11     13.58 o 
  -8   9  12      144.85      163.59     24.78 o 
  -7   9  12      204.75      189.63     19.23 o 
  -6   9  12       26.71       15.29     11.80 o 
  -5   9  12       82.58       73.52     13.59 o 
  -4   9  12        3.14        0.00     10.85 o 
  -3   9  12       12.23        0.00     11.96 o 
  -2   9  12       23.30       14.26     17.61 o 
  -1   9  12      656.14      683.06     37.42 o 
   0   9  12       30.13       42.58     19.06 o 
   1   9  12       24.64       40.54     19.60 o 
   2   9  12       42.79       48.03     17.66 o 
 -12  10  12     1294.02     1352.42     45.59 o 
 -11  10  12     2222.63     2293.27     44.84 o 
 -10  10  12     2718.13     2824.41     49.77 o 
  -9  10  12     3506.65     3456.33     51.12 o 
  -8  10  12     2287.78     2274.35     45.44 o 
  -7  10  12     1201.98     1265.98     37.02 o 
  -6  10  12     2186.84     2097.64     38.90 o 
  -5  10  12      228.70      225.43     17.33 o 
  -4  10  12      399.01      372.39     20.97 o 
  -3  10  12      872.42      945.18     34.61 o 
  -2  10  12     1877.52     1795.63     57.78 o 
  -1  10  12     2584.93     2423.61     66.26 o 
   0  10  12     3143.14     3214.64     75.86 o 
   1  10  12     4065.90     3922.38     84.20 o 
   2  10  12     2985.53     3139.90     62.16 o 
 -12  11  12       68.60       56.61     19.01 o 
 -11  11  12       22.82       29.71     15.76 o 
 -10  11  12       94.60      102.91     16.21 o 
  -9  11  12       10.83       58.44     15.38 o 
  -8  11  12       22.97       14.69     14.21 o 
  -7  11  12       84.77       70.35     16.06 o 
  -6  11  12      161.90      167.84     17.95 o 
  -5  11  12      102.49       81.44     13.98 o 
  -4  11  12        4.17        3.18     12.28 o 
  -3  11  12       22.24       51.00     16.54 o 
  -2  11  12      445.56      385.15     33.75 o 
  -1  11  12      812.97      747.41     40.45 o 
   0  11  12       23.96        0.00     17.34 o 
   1  11  12        0.76        6.61     16.65 o 
   2  11  12      140.29      150.11     20.58 o 
 -11  12  12     1707.58     1733.46     42.67 o 
 -10  12  12     3208.68     3371.62     55.49 o 
  -9  12  12     3541.61     3748.76     84.75 o 
  -8  12  12     1859.86     1897.86     43.66 o 
  -7  12  12     2202.12     2074.67     48.34 o 
  -6  12  12     1342.05     1397.69     34.51 o 
  -5  12  12      208.28      207.79     21.81 o 
  -4  12  12      367.51      342.47     20.89 o 
  -3  12  12     3384.13     3401.36     67.48 o 
  -2  12  12     2580.37     2494.18     71.47 o 
  -1  12  12     2794.10     2753.13     73.75 o 
   0  12  12     3410.11     3502.66     82.90 o 
   1  12  12     3156.20     3330.40     67.57 o 
 -11  13  12        1.41       17.10     16.73 o 
 -10  13  12       25.48       48.73     17.34 o 
  -9  13  12      172.33      213.32     23.24 o 
  -8  13  12      116.53      151.24     19.10 o 
  -7  13  12      250.39      237.79     28.73 o 
  -6  13  12      555.51      531.19     25.50 o 
  -5  13  12       12.82        5.83     12.50 o 
  -4  13  12       56.28       29.85     14.04 o 
  -3  13  12      517.88      487.28     31.27 o 
  -2  13  12      718.24      727.69     43.57 o 
  -1  13  12      282.39      316.42     31.67 o 
   0  13  12        9.79       32.17     18.98 o 
   1  13  12        8.98       57.69     19.15 o 
 -11  14  12     1662.24     1679.58     56.82 o 
 -10  14  12     3129.51     3203.49     57.61 o 
  -9  14  12     2598.34     2692.75     67.43 o 
  -8  14  12     1475.77     1533.81     40.69 o 
  -7  14  12     1199.01     1309.17     43.60 o 
  -6  14  12      526.63      421.80     26.15 o 
  -5  14  12      393.54      408.77     21.78 o 
  -4  14  12      124.83      100.81     15.96 o 
  -3  14  12     1534.16     1525.50     52.32 o 
  -2  14  12     1706.91     1732.84     46.92 o 
  -1  14  12     2141.68     2159.80     74.76 o 
   0  14  12     3032.07     3167.55    102.00 o 
   1  14  12     3937.13     4246.76     80.45 o 
 -10  15  12      158.87      170.34     22.43 o 
  -9  15  12        9.44       32.11     17.25 o 
  -8  15  12      149.04      114.80     20.99 o 
  -7  15  12      433.14      431.88     29.08 o 
  -6  15  12      294.68      326.43     24.95 o 
  -5  15  12      431.11      398.50     22.45 o 
  -4  15  12      124.02      125.62     17.16 o 
  -3  15  12      692.92      735.23     37.61 o 
  -2  15  12      304.76      333.05     26.64 o 
  -1  15  12        5.32       29.18     19.71 o 
   0  15  12       16.72       54.76     21.93 o 
 -10  16  12     3003.75     3032.12     56.83 o 
  -9  16  12     1187.12     1218.61     39.52 o 
  -8  16  12     1854.36     1879.50     52.78 o 
  -7  16  12     1194.19     1106.53     44.35 o 
  -6  16  12      503.84      526.42     29.55 o 
  -5  16  12        0.40        0.00     13.04 o 
  -4  16  12       69.44       68.82     16.15 o 
  -3  16  12       12.77        0.00     18.46 o 
  -2  16  12     1285.05     1244.42     52.32 o 
  -1  16  12     2526.76     2577.05     69.99 o 
   0  16  12     3313.90     3558.01    103.04 o 
  -9  17  12       45.79       48.92     18.34 o 
  -8  17  12        3.11       13.61     18.00 o 
  -7  17  12      413.70      438.72     69.58 o 
  -6  17  12      210.61      222.99     22.74 o 
  -5  17  12      606.58      673.29     29.77 o 
  -4  17  12      497.89      513.44     38.02 o 
  -3  17  12      202.29      179.07     24.79 o 
  -2  17  12      165.46      166.73     24.59 o 
  -1  17  12       21.82       25.86     22.27 o 
   0  17  12        1.93       20.20     20.12 o 
  -9  18  12      900.05      991.94     37.59 o 
  -8  18  12     1642.06     1705.31     50.68 o 
  -7  18  12     1329.47     1334.67     49.57 o 
  -6  18  12      548.14      532.05     34.11 o 
  -5  18  12       62.77       48.17     17.37 o 
  -4  18  12      300.65      293.97     22.00 o 
  -3  18  12        3.60        0.00     16.52 o 
  -2  18  12     1065.15     1017.50     40.56 o 
  -1  18  12     2117.39     2199.71     66.99 o 
  -8  19  12       25.78       58.70     20.60 o 
  -7  19  12      127.60      131.39     25.68 o 
  -6  19  12       81.23       53.19     20.27 o 
  -5  19  12      552.25      525.54     30.04 o 
  -4  19  12      495.53      480.50     32.45 o 
  -3  19  12       98.76       83.28     19.83 o 
  -2  19  12      222.28      225.21     27.74 o 
  -7  20  12      862.89      828.74     43.02 o 
  -6  20  12      491.13      458.93     42.93 o 
  -5  20  12       20.45       15.95     18.37 o 
  -4  20  12      201.20      169.68     21.88 o 
  -3  20  12       65.39       53.70     19.72 o 
  -6  21  12       54.11       65.17     22.40 o 
  -5  21  12      223.05      198.75     24.12 o 
  -4  21  12      230.24      215.81     24.85 o 
 -12   1  13     1622.17     1593.44     42.97 o 
 -11   1  13     1338.45     1446.54     36.74 o 
 -10   1  13      248.07      262.50     25.05 o 
  -9   1  13       48.26        0.00     18.05 o 
  -8   1  13        0.02        0.00     13.00 o 
  -7   1  13      523.19      492.52     23.26 o 
  -6   1  13     1611.50     1577.31     35.87 o 
  -5   1  13     2379.46     2426.16     55.84 o 
  -4   1  13     2826.70     2825.53     47.84 o 
  -3   1  13    12134.79    11926.50    195.05 o 
  -2   1  13     9134.13     8810.30    152.28 o 
  -1   1  13     3923.13     3997.13     86.93 o 
   0   1  13     2271.83     2178.03     58.91 o 
   1   1  13      697.62      751.42     34.01 o 
   2   1  13      221.32      190.68     24.03 o 
 -12   2  13       15.91       15.18     16.26 o 
 -11   2  13       14.29        0.00     14.35 o 
 -10   2  13       21.62        0.00     12.67 o 
  -9   2  13       87.26       67.26     34.98 o 
  -8   2  13       25.42        6.90     13.99 o 
  -7   2  13       33.36       29.57     13.34 o 
  -6   2  13       16.63        9.99     12.38 o 
  -5   2  13      232.61      236.14     19.43 o 
  -4   2  13      519.38      543.75     27.00 o 
  -3   2  13      669.52      598.48     40.15 o 
  -2   2  13       23.80       22.23     21.62 o 
  -1   2  13       30.57        0.00     21.71 o 
   0   2  13      117.76      111.13     21.16 o 
   1   2  13       32.94        1.42     15.63 o 
 -12   3  13     3363.46     3279.28     76.60 o 
 -11   3  13     1327.92     1372.44     35.34 o 
 -10   3  13      438.80      449.15     22.66 o 
  -9   3  13      181.07      157.45     22.82 o 
  -8   3  13        0.97       13.66     14.46 o 
  -7   3  13      405.63      444.08     26.05 o 
  -6   3  13      851.42      867.81     28.26 o 
  -5   3  13     2415.51     2510.25     50.13 o 
  -4   3  13     4825.21     4782.62     80.31 o 
  -3   3  13     7594.69     7572.65    176.07 o 
  -2   3  13     5687.63     5751.49    113.07 o 
  -1   3  13     4286.70     4186.07     89.72 o 
   0   3  13     2360.23     2307.95    104.14 o 
   1   3  13     1033.50     1058.64     55.09 o 
 -12   4  13      350.04      337.87     23.02 o 
 -11   4  13       89.54       66.89     15.52 o 
 -10   4  13       28.36        8.13     13.43 o 
  -9   4  13      534.03      488.65     30.36 o 
  -8   4  13       86.60       56.33     17.03 o 
  -7   4  13       29.34       17.14     12.73 o 
  -6   4  13      497.33      411.14     22.06 o 
  -5   4  13      627.67      616.01     29.77 o 
  -4   4  13       27.45       37.14     17.04 o 
  -3   4  13     2046.34     2072.23     72.68 o 
  -2   4  13       48.77       24.21     29.39 o 
  -1   4  13       78.92       65.66     21.23 o 
   0   4  13       13.75        9.74     17.88 o 
   1   4  13       15.52       18.68     16.89 o 
 -12   5  13     3679.40     3568.63     56.81 o 
 -11   5  13     1602.65     1617.35     55.47 o 
 -10   5  13      510.21      542.42     25.23 o 
  -9   5  13      533.78      503.14     30.77 o 
  -8   5  13       18.20       12.08     15.00 o 
  -7   5  13      432.55      420.23     23.13 o 
  -6   5  13     2211.84     2265.05     43.40 o 
  -5   5  13     2824.56     2805.09     51.64 o 
  -4   5  13     3573.54     3621.27     64.66 o 
  -3   5  13     6031.10     5954.59    131.87 o 
  -2   5  13     3429.47     3342.91     80.37 o 
  -1   5  13     3424.80     3537.08     81.18 o 
   0   5  13     3029.76     3147.61     73.70 o 
   1   5  13     1237.68     1345.49     45.32 o 
 -12   6  13      217.52      216.02     24.27 o 
 -11   6  13       74.36       85.89     15.85 o 
 -10   6  13       20.54        0.38     13.58 o 
  -9   6  13      431.67      414.08     26.72 o 
  -8   6  13       34.02       18.09     15.16 o 
  -7   6  13      128.65      104.83     15.34 o 
  -6   6  13      633.35      635.80     24.98 o 
  -5   6  13      170.94      218.49     20.72 o 
  -4   6  13       99.56       92.72     18.54 o 
  -3   6  13      432.62      434.29     37.74 o 
  -2   6  13        0.78        0.00     17.30 o 
  -1   6  13        0.07        0.00     19.17 o 
   0   6  13        1.61        0.00     18.46 o 
   1   6  13      133.95      125.93     21.43 o 
 -12   7  13     1947.62     1993.77     45.50 o 
 -11   7  13     1719.85     1759.64     37.86 o 
 -10   7  13     1337.39     1523.09     36.20 o 
  -9   7  13      452.87      425.68     28.29 o 
  -8   7  13        0.03        1.71     14.88 o 
  -7   7  13      604.73      602.32     27.02 o 
  -6   7  13     3007.37     2955.02     48.61 o 
  -5   7  13     3281.08     3265.05     57.25 o 
  -4   7  13     4195.21     4277.74     77.09 o 
  -3   7  13     5181.00     5355.35    111.94 o 
  -2   7  13     3125.34     3096.73     77.96 o 
  -1   7  13     3380.74     3639.58    103.76 o 
   0   7  13     3112.52     3093.77     74.18 o 
   1   7  13     1004.07     1016.25     68.54 o 
 -12   8  13        0.56       29.70     17.26 o 
 -11   8  13        0.41       20.10     14.28 o 
 -10   8  13       16.49        0.84     14.68 o 
  -9   8  13      397.06      377.09     26.17 o 
  -8   8  13      219.27      195.72     22.96 o 
  -7   8  13        4.06        3.61     12.42 o 
  -6   8  13       50.99       32.83     13.66 o 
  -5   8  13        9.13       20.13     14.10 o 
  -4   8  13        0.12        3.74     16.01 o 
  -3   8  13        7.80        0.00     19.44 o 
  -2   8  13       11.75        6.83     18.96 o 
  -1   8  13        4.78       27.00     20.28 o 
   0   8  13       60.86       66.27     20.84 o 
   1   8  13      174.93      177.99     24.05 o 
 -11   9  13     1200.05     1265.96     47.43 o 
 -10   9  13     1238.50     1238.14     40.90 o 
  -9   9  13      308.09      299.93     28.03 o 
  -8   9  13      183.40      125.14     21.93 o 
  -7   9  13      600.67      613.62     27.09 o 
  -6   9  13      743.20      777.08     28.21 o 
  -5   9  13     2879.45     2925.45     58.31 o 
  -4   9  13     4929.51     4947.73     91.37 o 
  -3   9  13     4997.28     5213.11    119.59 o 
  -2   9  13     4959.43     5044.65    129.68 o 
  -1   9  13     2828.42     2774.49     84.47 o 
   0   9  13     2329.33     2303.29     64.39 o 
   1   9  13      945.97      925.34     41.25 o 
 -11  10  13       10.03       18.38     15.52 o 
 -10  10  13       78.80       73.77     17.32 o 
  -9  10  13      648.41      591.91     33.44 o 
  -8  10  13      376.56      336.19     29.27 o 
  -7  10  13      144.21      160.36     23.07 o 
  -6  10  13       21.98       22.96     13.59 o 
  -5  10  13       50.35       42.70     15.22 o 
  -4  10  13       85.58      107.78     21.76 o 
  -3  10  13       55.95      103.44     35.31 o 
  -2  10  13        1.11        0.00     19.01 o 
  -1  10  13       14.69       45.58     20.09 o 
   0  10  13       10.37       19.69     19.11 o 
 -11  11  13     1220.43     1261.96     35.07 o 
 -10  11  13      631.20      667.12     31.58 o 
  -9  11  13       60.83       38.47     19.01 o 
  -8  11  13      229.34      237.09     26.14 o 
  -7  11  13      415.53      406.83     26.86 o 
  -6  11  13      847.86      841.66     28.87 o 
  -5  11  13     2238.88     2238.49     46.41 o 
  -4  11  13     4301.66     4692.44    113.95 o 
  -3  11  13     4247.40     4411.33     93.45 o 
  -2  11  13     2657.78     2660.22     74.62 o 
  -1  11  13     2555.66     2655.65     73.07 o 
   0  11  13     2308.83     2199.31     89.18 o 
 -11  12  13       95.27       86.36     18.85 o 
 -10  12  13      143.45      117.84     19.11 o 
  -9  12  13      204.59      161.98     22.59 o 
  -8  12  13       64.45       88.52     21.71 o 
  -7  12  13      447.03      482.38     28.70 o 
  -6  12  13       59.90       50.78     14.70 o 
  -5  12  13        4.42        0.00     13.45 o 
  -4  12  13       51.62       44.63     20.39 o 
  -3  12  13       11.09       30.68     17.64 o 
  -2  12  13        1.80        6.39     19.81 o 
  -1  12  13       11.37       22.11     20.50 o 
   0  12  13       35.53       37.74     34.82 o 
 -10  13  13      688.43      730.46     33.24 o 
  -9  13  13      111.99       98.72     21.22 o 
  -8  13  13       56.71       50.88     20.60 o 
  -7  13  13      276.15      259.47     25.10 o 
  -6  13  13     1863.98     1974.58     43.49 o 
  -5  13  13     1683.66     1634.25     43.35 o 
  -4  13  13     3182.53     3102.44     72.74 o 
  -3  13  13     3499.22     3744.33     76.44 o 
  -2  13  13     2016.92     2186.51     69.74 o 
  -1  13  13     2499.02     2577.55    109.99 o 
   0  13  13     2089.71     2126.73    102.64 o 
 -10  14  13        2.66       16.53     17.70 o 
  -9  14  13        7.71       26.00     18.78 o 
  -8  14  13       93.28       19.94     19.20 o 
  -7  14  13      185.50      129.77     22.58 o 
  -6  14  13      246.20      257.16     23.31 o 
  -5  14  13       91.34      106.17     17.76 o 
  -4  14  13       25.84       61.37     21.71 o 
  -3  14  13        3.70       23.00     18.32 o 
  -2  14  13        0.37        7.03     22.19 o 
  -1  14  13       34.10       35.72     21.69 o 
 -10  15  13      224.44      174.67     22.76 o 
  -9  15  13      365.25      347.18     29.20 o 
  -8  15  13        9.70        0.00     18.72 o 
  -7  15  13       56.39       47.29     18.28 o 
  -6  15  13     1396.99     1457.35     43.14 o 
  -5  15  13     1633.25     1753.95     43.79 o 
  -4  15  13     2364.62     2416.29     48.47 o 
  -3  15  13     4349.14     4411.61     87.71 o 
  -2  15  13     2592.29     2607.26     78.89 o 
  -1  15  13     2145.09     2186.92     65.57 o 
  -9  16  13       18.54        0.00     18.51 o 
  -8  16  13      258.45      224.00     27.78 o 
  -7  16  13      213.52      158.37     36.15 o 
  -6  16  13      375.50      364.39     27.11 o 
  -5  16  13      238.48      247.31     22.33 o 
  -4  16  13       57.74       63.35     16.05 o 
  -3  16  13       56.16      107.51     23.04 o 
  -2  16  13        0.18       47.68     24.32 o 
  -8  17  13        3.13        0.00     19.84 o 
  -7  17  13      138.56      160.17     26.16 o 
  -6  17  13     1331.41     1315.81     43.09 o 
  -5  17  13     1194.66     1267.90     45.73 o 
  -4  17  13     1278.22     1398.01     38.74 o 
  -3  17  13     2664.04     2786.51     65.53 o 
  -2  17  13     2178.02     2387.01    122.49 o 
  -7  18  13      419.56      408.10     33.67 o 
  -6  18  13      486.72      499.50     30.94 o 
  -5  18  13       40.26       43.68     18.64 o 
  -4  18  13        1.11        0.00     14.72 o 
  -3  18  13       26.46       18.84     20.02 o 
  -6  19  13     1372.91     1262.79     43.55 o 
  -5  19  13     1047.36     1120.64     44.06 o 
 -12   0  14       65.95       13.84     27.38 o 
 -11   0  14      201.31      198.02     34.70 o 
 -10   0  14     1286.42     1141.27     70.93 o 
  -9   0  14     1222.57     1190.31     70.64 o 
  -8   0  14      935.79      976.40     45.39 o 
  -7   0  14     3357.03     3490.86     79.18 o 
  -6   0  14     4194.13     4232.17    108.84 o 
  -5   0  14     3839.44     3839.98     95.31 o 
  -4   0  14     6107.55     6151.85    177.97 o 
  -3   0  14     4002.94     4072.38    134.10 o 
  -2   0  14     1321.18     1240.82    156.41 o 
  -1   0  14        3.30       45.92     26.33 o 
   0   0  14       18.83       35.76     26.22 o 
 -12   1  14        0.04        0.00     14.67 o 
 -11   1  14        1.02        0.00     14.88 o 
 -10   1  14        2.68        2.89     26.20 o 
  -9   1  14       44.96        7.78     21.07 o 
  -8   1  14       71.71       50.11     16.15 o 
  -7   1  14        0.12        0.00     14.13 o 
  -6   1  14       22.53        0.00     16.29 o 
  -5   1  14        0.00        0.00     15.06 o 
  -4   1  14        0.37        0.00     22.25 o 
  -3   1  14       11.51        0.00     20.59 o 
  -2   1  14       97.86       60.54     21.51 o 
  -1   1  14        5.10        5.26     16.89 o 
   0   1  14        0.15        0.00     17.04 o 
 -12   2  14       25.00       26.41     17.62 o 
 -11   2  14      104.48       90.49     18.48 o 
 -10   2  14      735.93      751.68     43.07 o 
  -9   2  14     1827.13     1651.08     65.95 o 
  -8   2  14     2065.07     2038.55     54.10 o 
  -7   2  14     4136.90     4283.01     65.39 o 
  -6   2  14     4532.82     4486.44     79.58 o 
  -5   2  14     5859.28     5930.59     89.69 o 
  -4   2  14     4349.53     4358.40    101.44 o 
  -3   2  14     1088.64     1109.32     49.67 o 
  -2   2  14     1191.16     1273.34     54.75 o 
  -1   2  14        7.14        5.68     17.11 o 
   0   2  14       51.35       63.29     19.68 o 
 -12   3  14       10.93        0.00     15.52 o 
 -11   3  14       21.81       22.82     14.78 o 
 -10   3  14       40.33       18.84     25.50 o 
  -9   3  14       96.34       78.69     23.81 o 
  -8   3  14      194.58      175.41     21.05 o 
  -7   3  14       39.76       32.51     16.34 o 
  -6   3  14      163.90      215.13     24.14 o 
  -5   3  14        7.23       10.88     16.41 o 
  -4   3  14      128.59      110.24     27.81 o 
  -3   3  14      227.82      270.31     30.71 o 
  -2   3  14       15.22       48.53     19.64 o 
  -1   3  14      182.99      207.61     24.91 o 
   0   3  14        4.19        0.00     17.02 o 
 -11   4  14       30.62       15.87     16.09 o 
 -10   4  14      327.93      300.24     29.53 o 
  -9   4  14     2363.10     2300.44     70.50 o 
  -8   4  14     3848.89     3837.88     69.82 o 
  -7   4  14     4842.81     4776.81     78.01 o 
  -6   4  14     4010.82     4140.68     70.52 o 
  -5   4  14     4820.80     4819.85     78.16 o 
  -4   4  14     3163.07     3070.12     83.18 o 
  -3   4  14      400.55      424.97     35.37 o 
  -2   4  14      646.77      623.34     38.62 o 
  -1   4  14        7.55        8.16     17.29 o 
   0   4  14       87.12       61.45     20.66 o 
 -11   5  14       59.75       54.06     17.24 o 
 -10   5  14      100.03       61.67     25.37 o 
  -9   5  14        6.39       19.02     19.23 o 
  -8   5  14       31.29       25.40     19.53 o 
  -7   5  14       29.14       67.02     17.67 o 
  -6   5  14      256.73      256.62     22.06 o 
  -5   5  14      129.01      111.10     18.64 o 
  -4   5  14        9.39        0.00     20.69 o 
  -3   5  14       48.18       33.61     23.82 o 
  -2   5  14        1.04        2.01     18.24 o 
  -1   5  14       19.66        0.00     17.28 o 
   0   5  14      199.07      184.62     25.02 o 
 -11   6  14       48.17       34.80     16.90 o 
 -10   6  14      478.60      496.56     39.95 o 
  -9   6  14     1686.75     1697.76     53.84 o 
  -8   6  14     3579.01     3624.37     72.04 o 
  -7   6  14     5351.23     5278.41     74.86 o 
  -6   6  14     3396.91     3572.47     61.43 o 
  -5   6  14     2543.48     2575.07     70.33 o 
  -4   6  14     2273.85     2337.93     72.55 o 
  -3   6  14      676.01      716.90     42.48 o 
  -2   6  14      649.56      595.73     49.40 o 
  -1   6  14      117.76      106.17     24.91 o 
   0   6  14      180.58      100.14     22.26 o 
 -11   7  14       47.27       30.35     16.44 o 
 -10   7  14       73.74       43.33     19.91 o 
  -9   7  14        2.84       11.58     19.62 o 
  -8   7  14      182.42      215.28     25.23 o 
  -7   7  14       56.64       99.36     17.80 o 
  -6   7  14       42.49       26.77     15.91 o 
  -5   7  14       13.91       10.88     15.31 o 
  -4   7  14       84.47       40.77     21.86 o 
  -3   7  14      182.50      177.73     27.55 o 
  -2   7  14        0.64        9.66     19.31 o 
  -1   7  14       24.11        5.48     19.29 o 
   0   7  14      226.18      202.06     26.31 o 
 -11   8  14       40.08       14.12     16.55 o 
 -10   8  14      416.67      391.25     30.54 o 
  -9   8  14     1058.47     1073.70     45.61 o 
  -8   8  14     3799.23     3729.22     73.76 o 
  -7   8  14     4917.38     5077.17     76.42 o 
  -6   8  14     3168.60     3357.04     59.84 o 
  -5   8  14     3401.46     3469.60     64.50 o 
  -4   8  14     1500.52     1524.31     45.36 o 
  -3   8  14      595.59      673.21     43.33 o 
  -2   8  14      627.17      664.83     41.40 o 
  -1   8  14      201.58      151.60     33.95 o 
 -11   9  14       13.35        1.53     16.29 o 
 -10   9  14      150.83      159.12     24.02 o 
  -9   9  14      123.84      165.95     26.88 o 
  -8   9  14      109.75      172.49     29.03 o 
  -7   9  14      166.36      237.80     22.28 o 
  -6   9  14       34.77       49.98     21.07 o 
  -5   9  14      506.81      520.96     28.04 o 
  -4   9  14      385.40      408.40     27.98 o 
  -3   9  14      617.78      662.61     42.87 o 
  -2   9  14        1.18        0.00     22.33 o 
  -1   9  14        1.58       14.27     20.08 o 
 -10  10  14      374.70      367.98     33.47 o 
  -9  10  14      832.21      871.28     52.06 o 
  -8  10  14     3156.29     3286.56     69.31 o 
  -7  10  14     3074.05     3148.86     70.12 o 
  -6  10  14     3513.62     3517.99     64.87 o 
  -5  10  14     4728.17     4760.07     80.29 o 
  -4  10  14     2366.08     2424.73     59.96 o 
  -3  10  14      725.94      722.65     45.12 o 
  -2  10  14      358.20      357.57     36.23 o 
  -1  10  14      225.37      173.36     29.27 o 
 -10  11  14       86.60       57.96     20.87 o 
  -9  11  14       92.55       91.68     25.34 o 
  -8  11  14       14.50       46.32     21.56 o 
  -7  11  14       93.49       96.16     18.77 o 
  -6  11  14       28.72       34.50     17.39 o 
  -5  11  14      383.09      456.70     27.59 o 
  -4  11  14      199.60      243.67     26.37 o 
  -3  11  14      285.45      234.86     31.03 o 
  -2  11  14       36.19       53.20     22.23 o 
  -1  11  14       69.98       26.92     25.38 o 
 -10  12  14      352.23      327.32     29.22 o 
  -9  12  14     1475.42     1516.88     54.43 o 
  -8  12  14     2000.32     1935.38    102.03 o 
  -7  12  14     2302.26     2237.46     52.75 o 
  -6  12  14     2831.61     2886.82     74.76 o 
  -5  12  14     3312.51     3335.55     60.72 o 
  -4  12  14     3684.52     3717.61     78.89 o 
  -3  12  14     1428.87     1430.76     89.24 o 
  -2  12  14      346.75      300.00     33.94 o 
  -9  13  14       69.72      100.02     25.13 o 
  -8  13  14       17.50       46.88     22.35 o 
  -7  13  14        1.50       29.49     18.38 o 
  -6  13  14       35.67       38.44     18.51 o 
  -5  13  14        1.20       18.95     15.97 o 
  -4  13  14       12.19       76.41     21.17 o 
  -3  13  14       50.12       45.94     25.71 o 
  -2  13  14      196.61      170.96     28.52 o 
  -9  14  14     1439.05     1362.04     53.12 o 
  -8  14  14     1405.69     1351.86     51.49 o 
  -7  14  14     1775.71     1963.41     57.01 o 
  -6  14  14     2442.44     2506.46     60.78 o 
  -5  14  14     2776.15     2920.76     57.27 o 
  -4  14  14     2607.26     2604.57     67.08 o 
  -3  14  14     1101.64     1018.22     55.35 o 
  -8  15  14       78.74       78.19     24.93 o 
  -7  15  14       27.96       30.48     19.40 o 
  -6  15  14       84.10      124.42     21.52 o 
  -5  15  14        1.33       36.33     17.45 o 
  -4  15  14       39.37       45.18     22.66 o 
  -7  16  14     1849.75     1927.20     54.70 o 
  -6  16  14     1674.70     1821.54     48.74 o 
  -5  16  14     2418.27     2598.48     60.24 o 
 -11   1  15     1938.46     1976.78     66.40 o 
 -10   1  15     2936.11     2775.68     76.51 o 
  -9   1  15     1817.67     1821.70     67.34 o 
  -8   1  15     1749.28     1653.42     55.27 o 
  -7   1  15     1725.63     1727.93     43.50 o 
  -6   1  15     1605.37     1624.62     45.69 o 
  -5   1  15       61.76       39.63     23.62 o 
  -4   1  15       38.79       61.30     22.82 o 
  -3   1  15       54.85       54.55     21.54 o 
  -2   1  15     2178.16     2041.67     65.73 o 
 -11   2  15        0.36        0.00     23.96 o 
 -10   2  15       35.42       45.54     26.13 o 
  -9   2  15        0.23        0.00     20.26 o 
  -8   2  15       55.66       19.49     16.96 o 
  -7   2  15       13.09        0.00     14.79 o 
  -6   2  15      107.53       97.69     19.70 o 
  -5   2  15       88.04       75.11     17.08 o 
  -4   2  15       84.79       51.92     22.66 o 
  -3   2  15       16.95       48.38     22.21 o 
  -2   2  15        6.04        0.00     21.28 o 
 -11   3  15     2222.26     2223.73     69.08 o 
 -10   3  15     2659.82     2580.70     73.65 o 
  -9   3  15     2027.54     1991.61     63.09 o 
  -8   3  15     1903.19     1966.16     50.84 o 
  -7   3  15     1366.71     1349.21     38.63 o 
  -6   3  15     1134.87     1087.71     38.14 o 
  -5   3  15       56.13       64.02     17.30 o 
  -4   3  15      161.17      133.81     27.12 o 
  -3   3  15       16.03       21.77     20.75 o 
  -2   3  15      826.55      825.78     45.23 o 
 -11   4  15       13.97       33.78     24.09 o 
 -10   4  15       30.27        0.00     23.65 o 
  -9   4  15        0.47        0.00     22.42 o 
  -8   4  15      320.55      323.44     26.51 o 
  -7   4  15       36.38       16.77     16.72 o 
  -6   4  15       79.28       54.40     17.68 o 
  -5   4  15        1.47        0.00     15.94 o 
  -4   4  15       12.77       23.96     21.03 o 
  -3   4  15       56.23       36.68     21.62 o 
  -2   4  15        5.09       25.21     21.57 o 
 -10   5  15     2091.38     2082.03     67.94 o 
  -9   5  15     2028.57     1980.89     81.71 o 
  -8   5  15     2298.19     2392.95     54.89 o 
  -7   5  15     2173.31     2187.08     47.61 o 
  -6   5  15      936.06      942.58     36.68 o 
  -5   5  15       92.24      101.86     20.18 o 
  -4   5  15       33.92        0.00     19.85 o 
  -3   5  15      375.17      384.23     36.68 o 
  -2   5  15      833.38      835.10     49.43 o 
 -10   6  15       10.22       37.09     25.60 o 
  -9   6  15       62.43       19.53     23.59 o 
  -8   6  15       67.22       46.80     20.55 o 
  -7   6  15       54.21       52.89     17.17 o 
  -6   6  15       69.31       39.58     18.08 o 
  -5   6  15      153.98      176.78     22.79 o 
  -4   6  15      296.65      295.03     34.29 o 
  -3   6  15      142.54      162.94     28.45 o 
  -2   6  15        1.34       20.26     21.44 o 
 -10   7  15     1987.15     2090.67     62.32 o 
  -9   7  15     2791.64     2716.74     74.36 o 
  -8   7  15     2747.75     2684.47     95.13 o 
  -7   7  15     1897.73     1840.83     61.88 o 
  -6   7  15      909.93      891.97     36.07 o 
  -5   7  15      141.80      113.71     21.46 o 
  -4   7  15       66.67       86.54     25.35 o 
  -3   7  15      448.20      457.17     39.19 o 
  -2   7  15     1122.19     1060.12     62.32 o 
 -10   8  15        3.48       40.57     23.77 o 
  -9   8  15      165.71      198.12     30.38 o 
  -8   8  15        0.80       51.75     20.95 o 
  -7   8  15        8.66        8.01     15.53 o 
  -6   8  15       43.31       54.01     18.24 o 
  -5   8  15      273.69      269.34     26.72 o 
  -4   8  15       43.08        1.21     23.13 o 
  -3   8  15        2.60        0.00     22.10 o 
  -9   9  15     3362.72     3429.61     79.62 o 
  -8   9  15     2256.06     2385.71     58.82 o 
  -7   9  15      787.18      778.93     33.34 o 
  -6   9  15      860.76      866.97     50.37 o 
  -5   9  15      252.89      201.48     32.38 o 
  -4   9  15       33.36       42.09     25.07 o 
  -3   9  15      177.33      149.14     30.38 o 
  -9  10  15       61.68      107.43     26.11 o 
  -8  10  15        1.14       13.31     21.91 o 
  -7  10  15       39.27       25.96     16.91 o 
  -6  10  15       22.65        5.16     15.97 o 
  -5  10  15      110.49       89.84     22.53 o 
  -4  10  15       47.89       44.81     25.11 o 
  -3  10  15        7.87        5.09     22.92 o 
  -9  11  15     2627.11     2722.08     70.97 o 
  -8  11  15     1441.41     1544.81     50.14 o 
  -7  11  15      593.77      569.59     31.22 o 
  -6  11  15      593.23      653.91     35.64 o 
  -5  11  15      156.24      120.76     24.22 o 
  -4  11  15        2.95        0.00     23.98 o 
  -8  12  15        2.68       37.01     20.69 o 
  -7  12  15       10.32        8.19     18.42 o 
  -6  12  15      204.71      184.26     21.84 o 
  -5  12  15      213.04      157.81     26.11 o 
  -7  13  15      772.49      693.22     46.51 o 
  -6  13  15      722.74      780.05     34.06 o 
  -9   0  16       99.28       64.42     34.71 o 
  -8   0  16        9.98        3.58     23.04 o 
  -7   0  16      203.29      280.85     50.33 o 
  -6   0  16     3488.12     3649.19     94.67 o 
  -5   0  16     1816.37     1769.55    139.86 o 
  -4   0  16     1368.28     1500.31     89.49 o 
  -9   1  16        0.13        0.00     20.55 o 
  -8   1  16        0.42        0.00     15.44 o 
  -7   1  16        3.76        0.00     16.88 o 
  -6   1  16       77.01       89.47     19.11 o 
  -5   1  16       21.75       32.08     26.23 o 
  -4   1  16      113.98      104.34     29.49 o 
  -9   2  16      242.64      243.39     36.55 o 
  -8   2  16        6.35        0.00     15.60 o 
  -7   2  16      285.54      276.22     23.82 o 
  -6   2  16     2557.08     2635.57     81.14 o 
  -5   2  16     1519.75     1587.65     66.78 o 
  -4   2  16     1436.15     1382.90     77.18 o 
  -9   3  16        9.40        0.00     21.04 o 
  -8   3  16        1.63        0.00     15.82 o 
  -7   3  16        0.07       20.14     21.17 o 
  -6   3  16      183.52      182.58     20.68 o 
  -5   3  16      121.60       96.66     28.95 o 
  -4   3  16      247.13      237.90     41.46 o 
  -9   4  16      310.27      217.30     30.08 o 
  -8   4  16       14.45        3.05     17.42 o 
  -7   4  16      161.08      104.19     19.28 o 
  -6   4  16     1245.70     1257.93     38.54 o 
  -5   4  16      730.94      875.24     53.14 o 
  -4   4  16     1940.55     1975.69     71.27 o 
  -9   5  16       25.32        0.00     21.94 o 
  -8   5  16        0.51        0.00     16.94 o 
  -7   5  16        5.29       15.11     16.48 o 
  -6   5  16       25.93       12.51     16.29 o 
  -5   5  16      162.71      127.94     30.66 o 
  -8   6  16       71.44       67.71     19.49 o 
  -7   6  16       22.58        7.70     16.60 o 
  -6   6  16      641.66      653.12     29.34 o 
  -5   6  16      694.06      630.05     48.23 o 
  -8   7  16       41.37       30.38     19.81 o 
  -7   7  16        3.08        0.00     16.46 o 
  -6   7  16       44.85       46.57     16.80 o 
  -5   7  16       60.84       49.97     28.56 o 
  -7   8  16       39.75       46.61     18.47 o 
  -6   8  16      365.17      318.44     31.90 o 
                                                 
